# Supplementary material for: Brain natriuretic peptide (BNP) may play a major role in risk stratification based on cerebral oxygen saturation by near-infrared spectroscopy in patients undergoing major cardiovascular surgery
Source: PLoS One. 2017 Jul 12;12(7):e0181154. doi: 10.1371/journal.pone.0181154 (PMC5507540; doi:10.1371/journal.pone.0181154)
Supplement: S1 File — (XLSX) [file pone.0181154.s001.xlsx]

## Sheet: n=573
NO	gender	age	log age	rSO2 H(>50) or L(≤50%)	EURO SCORE	LOG(ES)	rSO2	Minimal ScO2	Maximal Drop of ScO2（＝Baseline－Minimal ScO2	Maximal% drop (＝（Baseline－Minimal ScO2）/Baseline*100	LVEF	Intubation time	ICU stay	Postoperative hospital stay	Hospital mortality	BNP	logBNP	Postoperative stroke	eGFR	Hgｂ	COPD	DM	HL	HT	CKD 5D	BMI	BSA	NYHA	NYHA 3or4	Time Op. time:	Surgical procedures
1	Female	71	1.85126	H	10	1	57	20	37	64.9123	59	13	2	24	Alive	67.7	1.83059	NO	101.046	13	NO	NO	NO	YES	NO	23.1465	1.44	I	NO	264	Valve + TA replacement
2	Female	66	1.81954	L	6.95	0.841985	37	38	-1	-2.7027	28	5	2	13	Alive	213.4	2.32919	NO	48.3388	11.3	NO	YES	YES	YES	NO	24.6871	1.58	II	NO	240	Off-pump CABG
3	Male	75	1.87506	H	1.21	0.0827854	64.5	45	19.5	30.2326	78	11	2	45	Alive	263.5	2.42078	NO	48.2232	12	NO	YES	YES	NO	NO	19.2521	1.75	I	NO	194	Off-pump CABG
4	Female	73	1.86332	H	2.57	0.409933	65	57	8	12.3077	74	10	2	12	Alive	60.4	1.78104	NO	82.1171	11.1	NO	NO	NO	YES	NO	18.0469	1.38	I	NO	277	TA replacement
5	Female	86	1.9345	H	6.18	0.790988	65	63.5	1.5	2.30769	66	12	4	24	Alive	68.3	1.83442	NO	67.3548	13.3	NO	NO	NO	NO	NO	20.4586	1.31	II	NO	456	Valve + TA replacement
6	Male	39	1.59106	H	6.8	0.832509	67	44	23	34.3284	60	22	5	18	Alive	15.1	1.17898	NO	54.5367	15.8	NO	NO	YES	YES	NO	25.963	2.09	III	YES	526	TA replacement
7	Male	52	1.716	H	0.86	-0.0655015	69.5	35	34.5	49.6403	78	20	6	14	Alive	10.3	1.01284	NO	95.1796	14.9	NO	NO	NO	YES	NO	26.0935	1.9	I	NO	478	TA replacement
8	Female	81	1.90849	H	48	1.68124	50.5	58.5	-8	-15.8416	66	48	6	16	Alive	116.6	2.0667	NO	40.1775	9.1	NO	NO	YES	YES	NO	17.5853	1.27	IV	YES	337	TA replacement
9	Male	79	1.89763	H	13.6	1.13354	63	39	24	38.0952	25	64	7	36	Alive	128.2	2.10789	NO	71.6438	13.5	NO	NO	NO	YES	NO	27.0612	1.86	I	NO	855	Off-pump CABG
10	Female	71	1.85126	H	2.89	0.460898	68.5	19	49.5	72.2628	54	23	4	13	Alive	92	1.96379	NO	72.441	13	NO	NO	NO	YES	NO	24.8049	1.43	I	NO	235	Valve
11	Male	72	1.85733	H	19.4	1.2878	59.5	41	18.5	31.0924	30	83	7	17	Alive	521.4	2.71717	NO	91.0794	12.2	NO	NO	YES	YES	NO	24.0055	1.69	IV	YES	192	Valve+CABG
12	Female	73	1.86332	L	6.94	0.841359	46	20	26	56.5217	45	10	2	17	Alive	730.8	2.8638	NO	60.869	11.4	NO	NO	NO	NO	NO	24.1117	1.67	II	NO	288	Valve + TA replacement
13	Male	62	1.79239	H	1.39	0.143015	73	40	33	45.2055	60	9	3	10	Alive	46.8	1.67025	NO	87.6694	11.3	NO	NO	NO	YES	NO	29.4029	2.04	I	NO	177	TA replacement
14	Female	70	1.8451	H	2.77	0.44248	64.5	55	9.5	14.7287	50	7	2	12	Alive	170.6	2.23198	NO	61.6065	11	YES	NO	YES	YES	NO	21.2411	1.37	III	YES	540	Valve + CABG + TA replacement
15	Female	72	1.85733	L	1.9	0.278754	47.5	35	12.5	26.3158	65	13	14	36	Alive	120.8	2.08207	NO	70.8786	9.2	NO	NO	NO	YES	NO	25.7228	1.58	II	NO	365	Valve+CABG
16	Male	58	1.76343	H	2.62	0.418301	61	54.5	6.5	10.6557	35	8	3	10	Alive	229.7	2.36116	NO	21.8177	13	NO	YES	YES	YES	NO	24.8653	1.93	II	NO	232	Off-pump CABG
17	Female	80	1.90309	H	2.76	0.440909	65.5	45	20.5	31.2977	76	10	2	18	Alive	121.1	2.08314	NO	137.09	12.3	NO	YES	YES	YES	NO	21.5567	1.34	II	NO	182	Valve
18	Male	29	1.4624	H	1.83	0.262451	82	58.5	23.5	28.6585	62	5	2	8	Alive	25.6	1.40824	NO	144.829	15	NO	NO	NO	NO	NO	22.4083	2.07	I	NO	325	TA replacement
19	Female	80	1.90309	H	3.94	0.595496	54.5	44	10.5	19.2661	53	18	5	20	Alive	255.3	2.40705	NO	120.961	11.6	NO	NO	YES	YES	NO	22.6824	1.55	I	NO	561	Valve
20	Female	74	1.86923	H	12.2	1.08636	59	36.5	22.5	38.1356	70	16	4	13	Alive	33	1.51851	NO	60.6317	12.1	NO	YES	YES	YES	NO	26.8006	1.55	II	NO	306	CABG + TA replacement
21	Female	88	1.94448	H	11.4	1.0569	58	45	13	22.4138	70	13	5	12	Alive	81	1.90849	NO	37.6009	10	NO	YES	YES	YES	NO	22.8571	1.31	I	NO	328	Valve+CABG
22	Male	69	1.83885	H	3.65	0.562293	59.5	49	10.5	17.6471	63	38	5	13	Alive	34.4	1.53656	NO	50.8402	14	YES	NO	NO	NO	NO	21.8776	1.83	I	NO	222	Valve + TA replacement
23	Female	76	1.88081	H	31.6	1.49969	52.5	30.5	22	41.9048	57	64	10	46	Alive	788.7	2.89691	NO	6.23381	11.9	NO	NO	YES	YES	YES	19.5703	1.52	II	NO	836	TA replacement
24	Female	73	1.86332	H	3.79	0.578639	64	41	23	35.9375	72	6	3	10	Alive	24.7	1.3927	NO	75.942	12.9	NO	NO	YES	YES	NO	22.1118	1.57	I	NO	259	Valve+CABG
25	Male	59	1.77085	H	1.83	0.262451	80.5	53	27.5	34.1615	72	10	2	11	Alive	56.3	1.75051	NO	91.7915	14.3	NO	NO	YES	YES	NO	29.2638	1.83	II	NO	323	Valve + TA replacement
26	Female	76	1.88081	H	4.72	0.673942	62	29	33	53.2258	70	9	3	13	Alive	355.7	2.55108	NO	38.4155	11.7	YES	NO	YES	YES	NO	24.0747	1.62	II	NO	399	Valve + TA replacement
27	Male	79	1.89763	H	2.79	0.445604	62.5	65	-2.5	-4	49	70	5	20	Alive	406.6	2.60917	NO	58.5535	13.4	NO	NO	NO	NO	NO	24.2989	1.81	II	NO	508	Valve + TA replacement
28	Male	32	1.50515	H	6.38	0.804821	54.5	31	23.5	43.1193	59	7	2	59	Alive	113.8	2.05614	NO	113.043	11	NO	NO	NO	NO	NO	24.2566	1.76	I	NO	529	Valve + TA replacement
29	Male	58	1.76343	H	3.42	0.534026	64.5	29	35.5	55.0388	53	6	4	8	Alive	457	2.65992	NO	3.96561	10.7	NO	YES	NO	YES	YES	20.9042	1.68	I	NO	185	Off-pump CABG
30	Male	75	1.87506	H	5.03	0.701568	60.5	47	13.5	22.314	43	6	2	16	Alive	302.5	2.48073	NO	72.7202	12.8	NO	NO	NO	YES	NO	22.3371	1.62	II	NO	287	TA replacement
31	Male	41	1.61278	H	7.74	0.888741	61	47	14	22.9508	36	6	2	30	Alive	48.9	1.68931	NO	107.055	15.3	NO	NO	NO	NO	NO	21.6135	1.76	I	NO	474	TA replacement
32	Male	86	1.9345	H	5.03	0.701568	68	54	14	20.5882	68	12	3	25	Alive	65.1	1.81358	NO	78.5822	13.9	NO	NO	NO	NO	NO	23.1863	1.66	I	NO	284	Valve + TA replacement
33	Male	70	1.8451	H	8.52	0.93044	62	38	24	38.7097	38	126	14	66	Alive	252.4	2.40209	NO	36.2511	12.5	YES	NO	YES	YES	NO	23.3975	1.62	II	NO	712	Valve + TA replacement
34	Male	68	1.83251	H	4.64	0.666518	54	33	21	38.8889	69	48	19	37	Alive	63.3	1.8014	NO	64.853	12.9	NO	NO	YES	YES	NO	24.977	1.77	I	NO	607	Valve + TA replacement
35	Female	71	1.85126	H	4.65	0.667453	59.5	31	28.5	47.8992	69	6	2	12	Alive	210.2	2.32263	NO	56.1454	12.3	NO	NO	NO	YES	NO	20.5035	1.41	II	NO	282	Valve
36	Female	56	1.74819	H	2.04	0.30963	69.5	20	49.5	71.223	50	16	3	15	Alive	30	1.47712	NO	78.9621	12.4	NO	NO	NO	NO	NO	17.6446	1.57	II	NO	406	Valve + TA replacement
37	Female	80	1.90309	H	4.67	0.669317	54	40	14	25.9259	65	11	4	12	Alive	160	2.20412	NO	19.3067	10.5	NO	YES	YES	NO	YES	18.0047	1.38	III	YES	265	Valve+CABG
38	Male	76	1.88081	H	5.06	0.704151	66.5	35.5	31	46.6165	67	153	12	24	Alive	88.9	1.9489	NO	69.5498	13.5	NO	NO	NO	YES	NO	22.3081	1.67	I	NO	479	TA replacement
39	Male	77	1.88649	H	15.6	1.19312	60.5	51	9.5	15.7025	60	11	3	41	Alive	471	2.67302	NO	87.8613	10.1	NO	NO	NO	YES	NO	20.4152	1.7	II	NO	303	Valve
40	Male	58	1.76343	H	1.64	0.214844	63.5	58	5.5	8.66142	59	6	2	9	Alive	27.8	1.44404	NO	111.885	12.9	NO	NO	NO	YES	NO	24.2361	1.86	I	NO	267	TA replacement
41	Male	77	1.88649	L	4.58	0.660865	49	45	4	8.16327	27	6	5	35	Alive	847.4	2.92809	NO	47.8603	12.8	YES	NO	YES	YES	NO	18.4475	1.62	III	YES	374	On-pump CABG
42	Male	68	1.83251	H	0.8	-0.09691	66	34	32	48.4848	58	6	2	10	Alive	62.8	1.79796	NO	70.539	13.7	NO	NO	NO	NO	NO	20.2957	1.7	I	NO	334	Valve + TA replacement
43	Male	64	1.80618	H	0.76	-0.119186	70	61	9	12.8571	74	10	2	13	Alive	26	1.41497	NO	94.2108	14.8	NO	NO	NO	NO	NO	21.0077	1.7	I	NO	280	On-pump CABG
44	Male	69	1.83885	H	0.85	-0.0705811	60	53	7	11.6667	52	10	2	13	Alive	89.1	1.94988	NO	72.4719	12.9	NO	YES	YES	YES	NO	20.5882	1.7	I	NO	79	Off-pump CABG
45	Male	78	1.89209	H	3.09	0.489958	59.5	39	20.5	34.4538	55	312	26	57	Alive	398	2.59988	NO	62.349	14.3	NO	NO	NO	NO	NO	23.7683	1.7	I	NO	416	CABG + TA replacement
46	Male	66	1.81954	H	1.83	0.262451	67.5	53	14.5	21.4815	50	6	2	12	Alive	193.8	2.28735	NO	57.6587	14.8	NO	NO	NO	NO	NO	22.0934	1.64	II	NO	343	Valve + TA replacement
47	Male	88	1.94448	H	2.58	0.41162	62.5	49.5	13	20.8	62	22	5	30	Alive	46.5	1.66745	NO	40.6209	9.3	NO	NO	NO	YES	NO	24.2444	1.5	I	NO	185	Valve
48	Male	75	1.87506	H	6.05	0.781755	57	46	11	19.2982	67	8	4	110	Alive	105.9	2.0249	NO	49.638	11.8	NO	NO	NO	YES	NO	21.4158	1.64	I	NO	424	Valve + TA replacement
49	Female	71	1.85126	H	1.15	0.0606978	56	36.5	19.5	34.8214	60	10	2	16	Alive	138.9	2.1427	NO	64.3236	13.9	NO	NO	NO	NO	NO	22.4958	1.56	I	NO	267	Valve
50	Female	83	1.91908	H	2.73	0.436163	70.5	55	15.5	21.9858	79	7	3	11	Alive	80.3	1.90472	NO	73.1949	11.3	NO	NO	YES	YES	NO	18.7305	1.42	I	NO	286	Valve+CABG
51	Male	68	1.83251	H	2.77	0.44248	72	65.5	6.5	9.02778	66	9	2	14	Alive	45.7	1.65992	NO	55.9536	13	NO	NO	YES	NO	NO	21.1337	1.61	II	NO	288	Valve + TA replacement
52	Male	53	1.72428	H	0.6	-0.221849	70.5	51.5	19	26.9504	67	5.5	2	8	Alive	33.1	1.51983	NO	94.6607	13.5	NO	NO	YES	YES	NO	24.1633	1.91	I	NO	211	Valve
53	Male	70	1.8451	H	1.54	0.187521	60.5	40	20.5	33.8843	70	3	2	12	Alive	62.8	1.79796	NO	62.0495	13.5	YES	NO	YES	YES	NO	25.2152	1.89	I	NO	243	Valve + TA replacement
54	Male	63	1.79934	H	39.1	1.59218	56	51.5	4.5	8.03571	24	84	40	40	Alive	2781.5	3.44428	NO	130.5	8.6	NO	NO	NO	NO	NO	20.202	1.61	IV	YES	169	Valve+CABG
55	Male	78	1.89209	H	0.83	-0.0809219	70	39	31	44.2857	73	6	2	11	Alive	126.9	2.10346	NO	93.7333	13.8	NO	NO	YES	YES	NO	24.0983	1.61	I	NO	221	Off-pump CABG
56	Female	72	1.85733	H	7.14	0.853698	66.25	30	36.25	54.717	80	12	8	21	Alive	75.2	1.87622	NO	64.0659	13.8	YES	NO	YES	YES	NO	19.9946	1.42	II	NO	412	Valve + CABG + TA replacement
57	Male	72	1.85733	H	2.05	0.311754	79.5	50	29.5	37.1069	80	40	8	28	Alive	71	1.85126	NO	63.0313	15.6	YES	YES	YES	YES	NO	23.3186	1.67	I	NO	224	Valve + TA replacement
58	Male	46	1.66276	H	0.5	-0.30103	72.5	55	17.5	24.1379	71	4	2	6	Alive	28.1	1.44871	NO	88.5673	13.5	YES	NO	NO	NO	NO	23.053	1.82	II	NO	173	Valve
59	Female	78	1.89209	H	2.62	0.418301	64	36	28	43.75	55	6	2	8	Alive	157.3	2.19673	NO	78.9693	11	NO	NO	YES	YES	NO	21.1655	1.49	II	NO	280	Off-pump CABG
60	Male	63	1.79934	H	39.1	1.59218	58	50	8	13.7931	24	792	40	33	Deceased	1729.1	3.23782	NO	120.6	8.6	NO	NO	NO	NO	NO	20.202	1.61	IV	YES	169	Valve+CABG
61	Male	64	1.80618	H	15.7	1.1959	52.5	35	17.5	33.3333	73	16	5	10	Alive	248.4	2.39515	NO	4.04159	8.6	NO	YES	NO	YES	YES	22.9854	1.82	IV	YES	408	Valve+CABG
62	Male	59	1.77085	H	0.67	-0.173925	66.5	38	28.5	42.8571	64	5	2	7	Alive	14.2	1.15229	NO	66.7384	14.3	YES	NO	YES	YES	NO	28.0623	1.94	II	NO	173	Off-pump CABG
63	Male	46	1.66276	H	1.79	0.252853	54.5	45.5	9	16.5138	65	5	4	10	Alive	1347.9	3.12966	NO	5.92232	12.1	YES	YES	NO	YES	YES	25.7422	1.7	I	NO	186	Valve
64	Male	50	1.69897	H	0.64	-0.19382	62.5	23	39.5	63.2	51	4	2	7	Alive	191	2.28103	NO	106.493	13.9	NO	NO	NO	YES	NO	21.0164	1.77	I	NO	170	Valve
65	Male	63	1.79934	H	1.95	0.290035	57.5	42	15.5	26.9565	63	6	3	10	Alive	1410.5	3.14937	NO	5.15075	12.7	YES	NO	YES	YES	YES	20.3252	1.6	I	NO	248	Valve
66	Female	69	1.83885	L	3.23	0.509203	49	15	34	69.3878	32	5	3	11	Alive	3192.2	3.50409	NO	4.52051	9.4	NO	YES	NO	YES	YES	20.0713	1.31	II	NO	188	Off-pump CABG
67	Male	74	1.86923	H	3.62	0.558709	80.5	54	26.5	32.9193	75	8	2	12	Alive	40.5	1.60746	NO	67.3826	14	NO	NO	YES	NO	NO	22.6792	1.73	II	NO	192	Valve
68	Female	67	1.82607	H	10.1	1.00432	56	46	10	17.8571	55	84	17	43	Alive	36.4	1.5611	NO	69.8879	9.4	NO	NO	NO	NO	NO	21.3147	1.48	III	YES	345	Valve
69	Male	66	1.81954	H	1.54	0.187521	68.75	50	18.75	27.2727	53	9	4	16	Alive	67.5	1.8293	NO	13.2255	10.6	NO	YES	YES	YES	NO	24.0955	1.74	II	NO	213	Off-pump CABG
70	Male	70	1.8451	L	5.31	0.725095	49.5	42	7.5	15.1515	27	9	3	9	Alive	58.3	1.76567	NO	49.6598	9.7	NO	YES	YES	YES	NO	21.7955	1.62	II	NO	256	Off-pump CABG
71	Male	70	1.8451	H	0.89	-0.05061	74.5	60	14.5	19.4631	62	8	2	10	Alive	27.3	1.43616	NO	80.8692	14.6	NO	NO	NO	YES	NO	24.3548	1.84	I	NO	172	Off-pump CABG
72	Female	70	1.8451	H	1.58	0.198657	57.5	34	23.5	40.8696	45	9	2	9	Alive	25.3	1.40312	NO	81.4603	11.4	NO	YES	NO	YES	NO	24.653	1.48	I	NO	174	Off-pump CABG
73	Female	61	1.78533	H	1.23	0.0899051	69.5	15	54.5	78.4173	39	11.5	5	21	Alive	19.2	1.2833	NO	71.7952	14.8	NO	NO	NO	YES	NO	26.0562	1.63	I	NO	328	TA replacement
74	Female	63	1.79934	H	0.96	-0.0177288	69.5	46	23.5	33.8129	79	6	2	8	Alive	11.1	1.04532	NO	102.089	12.2	NO	YES	NO	YES	NO	22.8937	1.48	II	NO	266	Off-pump CABG
75	Male	73	1.86332	H	0.98	-0.00877392	59.5	35	24.5	41.1765	63	11	2	12	Alive	476.4	2.67797	NO	50.0246	12.6	NO	NO	YES	YES	NO	21.5895	1.9	I	NO	222	Valve
76	Male	81	1.90849	H	3.54	0.549003	62.5	51	11.5	18.4	54	12	7	21	Alive	108.3	2.03463	NO	55.5702	13.4	YES	YES	YES	YES	NO	26.9395	1.77	I	NO	488	Valve+CABG
77	Male	50	1.69897	H	0.5	-0.30103	86	45	41	47.6744	57	5	2	8	Alive	8.6	0.934498	NO	97.8299	13.1	NO	NO	YES	YES	NO	26.396	1.86	I	NO	190	Valve
78	Male	60	1.77815	H	2.01	0.303196	64.5	38	26.5	41.0853	53	17	6	65	Alive	629.7	2.79913	NO	40.8196	10.1	NO	NO	NO	YES	NO	20.3383	1.79	I	NO	450	Valve
79	Female	80	1.90309	H	1.77	0.247973	59	18	41	69.4915	60	6	2	17	Alive	85.1	1.92993	NO	81.6397	13.8	NO	NO	NO	NO	NO	24.7443	1.48	II	NO	202	Valve
80	Male	84	1.92428	H	3.92	0.593286	58	53	5	8.62069	57	30	5	12	Alive	728.4	2.86237	NO	29.8615	10.1	NO	NO	YES	YES	NO	23.75	1.65	II	NO	219	Valve
81	Male	55	1.74036	H	0.5	-0.30103	70.5	19.5	51	72.3404	73	6	2	12	Alive	15.8	1.19866	NO	85.3843	12.6	NO	NO	NO	YES	NO	27.8075	2.14	I	NO	205	Valve
82	Male	77	1.88649	L	6.98	0.843855	49.5	40	9.5	19.1919	25	16	6	13	Alive	3111.2	3.49293	NO	7.52397	12.5	NO	YES	NO	YES	YES	25.7582	1.84	I	NO	239	Off-pump CABG
83	Female	75	1.87506	L	19.2	1.2833	44	35	9	20.4545	35	500	22	21	Deceased	3492	3.54307	NO	30.1475	11.7	NO	NO	YES	YES	NO	19.6539	1.34	II	NO	351	Valve+CABG
84	Male	70	1.8451	H	4.27	0.630428	76	71	5	6.57895	66	19	67	70	Alive	34.2	1.53403	NO	18.7	9.3	NO	NO	NO	NO	NO	19.8141	1.55	I	NO	105	Valve
85	Male	70	1.8451	H	4.27	0.630428	77	40	37	48.0519	66	0	67	70	Alive	12.8	1.10721	NO	18.7	14.2	NO	NO	NO	NO	NO	19.8141	1.55	I	NO	105	Valve+CABG
86	Male	74	1.86923	H	1.9	0.278754	73.5	48	25.5	34.6939	56	6	2	12	Alive	17.1	1.233	NO	69.1609	12.3	YES	NO	YES	NO	NO	25.989	1.78	III	YES	179	Off-pump CABG
87	Female	68	1.83251	H	3.42	0.534026	64	55	9	14.0625	75	10	2	12	Alive	78.2	1.89321	NO	85.5378	12.4	NO	NO	YES	YES	NO	27.7097	1.61	II	NO	221	Valve + TA replacement
88	Male	59	1.77085	H	1.64	0.214844	51.5	40	11.5	22.3301	55	11.5	2	12	Alive	552.8	2.74257	NO	96.4362	14.4	NO	NO	NO	YES	NO	26.2976	1.89	I	NO	303	Valve + TA replacement
89	Male	87	1.93952	H	6.78	0.83123	60	53.5	6.5	10.8333	44	8	3	44	Alive	109.3	2.03862	NO	50.005	11.7	NO	YES	NO	YES	NO	20.8325	1.57	I	NO	414	Valve
90	Female	74	1.86923	H	2.55	0.40654	63.5	48	15.5	24.4094	56	14	2	13	Alive	158.4	2.19976	NO	81.7971	13.7	NO	NO	YES	NO	NO	20.2222	1.39	II	NO	262	Valve
91	Male	45	1.65321	H	1.12	0.049218	65.5	43	22.5	34.3511	23	9	2	9	Alive	46.3	1.66558	NO	84.2026	13.4	NO	YES	NO	YES	NO	29.3766	2	I	NO	178	On-pump CABG
92	Female	30	1.47712	H	1.97	0.294466	64.5	43	21.5	33.3333	69	6	2	10	Alive	26.9	1.42975	NO	89.5434	11.1	NO	NO	YES	NO	NO	19.0443	1.38	I	NO	183	Valve
93	Male	78	1.89209	H	1.91	0.281033	70	52	18	25.7143	45	7	2	8	Alive	97.7	1.98989	NO	83.3815	14.6	NO	YES	NO	YES	NO	22.3047	1.6	I	NO	185	Valve
94	Male	50	1.69897	H	0.56	-0.251812	68.5	47	21.5	31.3869	73	12	2	9	Alive	60.7	1.78319	NO	56.874	14.2	NO	NO	YES	YES	NO	25.4095	1.88	II	NO	300	Valve
95	Male	64	1.80618	H	0.67	-0.173925	71.5	38.5	33	46.1538	78	8	2	18	Alive	30.3	1.48144	NO	86.8742	13.3	NO	NO	YES	YES	NO	21.453	1.64	II	NO	187	Valve
96	Male	52	1.716	H	0.92	-0.0362122	59	40	19	32.2034	43	10	2	13	Alive	570.5	2.75626	NO	63.1079	15.6	NO	NO	NO	NO	NO	28.9556	1.95	I	NO	356	Off-pump CABG
97	Male	70	1.8451	H	0.89	-0.05061	61	46.5	14.5	23.7705	57	5	2	7	Alive	66.5	1.82282	NO	75.2155	13.4	NO	YES	YES	YES	NO	25.8806	1.68	I	NO	270	Off-pump CABG
98	Male	54	1.73239	H	0.6	-0.221849	59	46	13	22.0339	72	5.5	2	8	Alive	204.9	2.31154	NO	92.6625	14.2	NO	NO	NO	NO	NO	20.2374	1.68	I	NO	242	Valve
99	Female	82	1.91381	H	2.12	0.326336	69.5	40	29.5	42.446	35	8	2	10	Alive	50.5	1.70329	NO	63.7677	11.9	NO	NO	YES	YES	NO	22.7387	1.56	I	NO	134	Off-pump CABG
100	Male	65	1.81291	H	1.49	0.173186	66	58	8	12.1212	64	9.5	2	10	Alive	28.2	1.45025	NO	45.8644	13.4	NO	NO	YES	YES	NO	23.1186	1.76	I	NO	328	Valve + TA replacement
101	Male	42	1.62325	H	3.34	0.523746	67.5	52	15.5	22.963	60	10	3	24	Alive	40.8	1.61066	NO	67.0972	13.8	NO	NO	NO	NO	NO	26.1592	1.89	II	NO	409	Valve + TA replacement
102	Male	52	1.716	H	0.56	-0.251812	72	54	18	25	60	9	2	9	Alive	18.7	1.27184	NO	65.2686	14.8	NO	NO	YES	NO	NO	27.7686	1.85	I	NO	182	Valve
103	Male	65	1.81291	H	11.6	1.06446	67	58	9	13.4328	73	10.5	3	20	Alive	108.2	2.03423	NO	63.3834	14.7	YES	NO	NO	YES	NO	23.5892	1.86	II	NO	370	Valve
104	Male	72	1.85733	H	3.29	0.517196	61	36	25	40.9836	64	9	5	28	Alive	45.1	1.65418	NO	53.3412	13.6	YES	NO	NO	YES	NO	22.663	1.69	II	NO	444	Valve
105	Female	79	1.89763	H	8.45	0.926857	55.5	40	15.5	27.9279	60	15	4	21	Alive	94.9	1.97727	NO	53.6878	13.6	NO	NO	YES	YES	NO	25.1789	1.5	II	NO	310	TA replacement
106	Female	67	1.82607	H	5.76	0.760422	68	17.5	50.5	74.2647	67	38	8	30	Alive	48.6	1.68664	NO	79.3297	10.9	NO	NO	NO	YES	NO	17.5212	1.32	I	NO	608	Valve + TA replacement
107	Male	42	1.62325	H	0.93	-0.0315171	75	69.5	5.5	7.33333	72	4	2	7	Alive	4	0.60206	NO	79.2766	15.2	NO	NO	NO	NO	NO	23.4662	1.71	I	NO	159	Valve
108	Female	67	1.82607	H	1.07	0.0293838	71	42	29	40.8451	62	7	2	11	Alive	28.9	1.4609	NO	100.301	14.4	NO	YES	YES	YES	NO	21.5234	1.58	I	NO	204	Off-pump CABG
109	Male	48	1.68124	H	0.5	-0.30103	61	51	10	16.3934	55	4	2	6	Alive	21.1	1.32428	NO	86.2334	15.4	NO	NO	NO	NO	NO	19.7448	1.8	I	NO	161	Valve
110	Male	70	1.8451	H	1.27	0.103804	74	35.5	38.5	52.027	60	12	3	17	Alive	60.1	1.77887	NO	90.2979	14	NO	YES	NO	YES	NO	22.474	1.77	I	NO	475	CABG + TA replacement
111	Male	59	1.77085	H	2.2	0.342423	63.5	51	12.5	19.685	60	7	2	10	Alive	112.7	2.05192	NO	91.7915	15.5	YES	NO	NO	NO	NO	32.4062	1.93	II	NO	225	Valve
112	Female	78	1.89209	H	10.14	1.00604	63	19	44	69.8413	64	36	21	79	Alive	24.4	1.38739	NO	63.634	11.9	NO	NO	NO	NO	NO	18.0726	1.4	I	NO	376	TA replacement
113	Female	73	1.86332	H	1.35	0.130334	58.5	18	40.5	69.2308	79	6	2	10	Alive	99.8	1.99913	NO	75.942	13.7	NO	NO	YES	NO	NO	24.2262	1.51	II	NO	240	Valve
114	Male	87	1.93952	H	3.75	0.574031	66	61	5	7.57576	51	2	2	11	Alive	82.5	1.91645	NO	75.9774	13.4	NO	NO	NO	YES	NO	23.7228	1.86	I	NO	185	Valve + TA replacement
115	Female	80	1.90309	H	1.65	0.217484	56.5	33	23.5	41.5929	51	16.5	4	11	Alive	55.9	1.74741	NO	73.9723	13	NO	NO	NO	YES	NO	26.4	1.56	II	NO	311	Valve+CABG
116	Male	65	1.81291	H	2.27	0.356026	68	58	10	14.7059	61	5	2	9	Alive	163.2	2.21272	NO	80.2	12.3	NO	NO	YES	NO	NO	21.4158	1.64	I	NO	376	TA replacement
117	Male	66	1.81954	H	2.14	0.330414	67	51	16	23.8806	66	11	2	14	Alive	23.2	1.36549	NO	73.4024	13.6	NO	YES	YES	YES	NO	23.2335	1.6	I	NO	265	Off-pump CABG
118	Female	74	1.86923	H	1.75	0.243038	63.75	31.5	32.25	50.5882	70	11	4	10	Alive	195	2.29003	NO	85.245	12.9	NO	NO	NO	YES	NO	36.738	1.85	II	NO	207	Valve
119	Male	85	1.92942	L	3.62	0.558709	45.5	45	0.5	1.0989	64	7	5	19	Alive	514.1	2.71105	NO	3.2737	10.9	NO	NO	NO	NO	YES	22.0499	1.77	II	NO	236	Valve+CABG
120	Male	76	1.88081	H	6.17	0.790285	63.5	50	13.5	21.2598	67	5	3	11	Alive	115.5	2.06258	NO	49.9373	14.6	NO	NO	NO	NO	NO	19.7055	1.58	II	NO	260	Valve
121	Male	46	1.66276	H	1.49	0.173186	67.5	50	17.5	25.9259	29	8	2	10	Alive	57.3	1.75815	NO	111.03	14.8	YES	YES	YES	YES	NO	25.2097	1.91	II	NO	492	Off-pump CABG
122	Male	78	1.89209	H	1.55	0.190332	64.5	42	22.5	34.8837	66	8	2	10	Alive	34.6	1.53908	NO	76.925	13.5	NO	NO	NO	NO	NO	0	1.72	I	NO	13	Off-pump CABG
123	Male	55	1.74036	H	0.75	-0.124939	72	43.5	28.5	39.5833	67	26	4	21	Alive	18.5	1.26717	NO	65.7228	15.8	NO	YES	NO	YES	NO	17.301	1.58	II	NO	349	TA replacement
124	Female	66	1.81954	H	1.32	0.120574	63	50	13	20.6349	60	6	2	9	Alive	23.8	1.37658	NO	58.1603	11.6	NO	NO	YES	YES	NO	25.8065	1.62	I	NO	160	Off-pump CABG
125	Female	48	1.68124	H	2.04	0.30963	60	20.5	39.5	65.8333	69	89	8	32	Alive	16.8	1.22531	NO	89.0046	12.1	NO	NO	YES	YES	NO	19.4734	1.47	I	NO	513	Valve + TA replacement
126	Male	79	1.89763	H	3.75	0.574031	63	50.5	12.5	19.8413	70	5	2	9	Alive	68.9	1.83822	NO	40.5218	12.8	YES	YES	NO	YES	NO	27.2266	1.74	I	NO	201	Valve
127	Female	26	1.41497	H	1.28	0.10721	56	40	16	28.5714	65	4	2	22	Alive	113	2.05308	NO	93.2976	11.9	NO	NO	NO	NO	NO	17.3134	1.48	II	NO	197	Valve
128	Female	69	1.83885	H	1.5	0.176091	61.5	28	33.5	54.4715	75	9	2	16	Alive	7.8	0.892095	NO	73.0375	14.5	YES	NO	YES	NO	NO	25.5218	1.49	II	NO	179	Valve
129	Female	51	1.70757	H	0.62	-0.207608	59	26	33	55.9322	52	7.5	2	20	Alive	190.5	2.27989	NO	82.6155	13.6	NO	NO	NO	YES	NO	17.9688	1.46	II	NO	304	Valve + TA replacement
130	Male	56	1.74819	H	0.79	-0.102373	81.5	57	24.5	30.0613	58	4	2	7	Alive	21.9	1.34044	NO	79.0802	15.8	NO	YES	YES	NO	NO	24.1878	1.98	II	NO	285	Off-pump CABG
131	Male	41	1.61278	H	0.68	-0.167491	81	68	13	16.0494	77	5	2	5	Alive	8.8	0.944483	NO	69.0883	14.7	NO	NO	NO	NO	NO	24.8659	1.82	I	NO	173	Valve
132	Female	76	1.88081	H	2.38	0.376577	60	50	10	16.6667	69	7	2	13	Alive	63.9	1.8055	NO	90.2772	12.4	NO	NO	NO	NO	NO	22.0711	1.43	I	NO	244	Valve
133	Female	77	1.88649	H	7.13	0.85309	55.5	50	5.5	9.90991	53	12	2	12	Alive	612	2.78675	NO	25.5153	10.3	NO	YES	YES	YES	NO	20.6891	1.43	III	YES	297	Valve+CABG
134	Female	49	1.6902	H	0.83	-0.0809219	72	48	24	33.3333	68	25	4	22	Alive	13.9	1.14301	NO	93.9728	12.1	NO	NO	NO	NO	NO	17.4263	1.49	II	NO	312	TA replacement
135	Male	67	1.82607	H	0.96	-0.0177288	76	62.5	13.5	17.7632	60	4	2	14	Alive	47	1.6721	NO	96.2143	13.7	NO	YES	YES	YES	NO	21.1625	1.84	I	NO	348	Off-pump CABG
136	Male	62	1.79239	H	2.57	0.409933	67	52	15	22.3881	64	480	35	217	Alive	22.8	1.35793	NO	55.1111	14.3	NO	NO	YES	YES	NO	30.6362	2	II	NO	427	Valve+CABG
137	Male	85	1.92942	H	7.26	0.860937	81	62.5	18.5	22.8395	60	9	3	13	Alive	61.6	1.78958	NO	56.6831	13.2	NO	NO	YES	NO	NO	23.7817	1.95	I	NO	388	Valve + CABG + TA replacement
138	Male	53	1.72428	H	0.81	-0.091515	66	50	16	24.2424	63	6.5	2	9	Alive	107.3	2.0306	NO	61.4055	12.9	NO	NO	NO	NO	NO	26.3015	2.02	II	NO	338	Valve
139	Male	73	1.86332	H	1.7	0.230449	76	55	21	27.6316	65	10.5	2	19	Alive	196.4	2.29314	NO	49.0653	11.3	NO	NO	NO	YES	NO	21.1133	1.57	I	NO	269	Valve
140	Male	65	1.81291	H	2.55	0.40654	71.5	53.5	18	25.1748	63	10	2	8	Alive	64.2	1.80754	NO	64.1375	15.5	YES	NO	NO	YES	NO	24.0346	1.62	II	NO	189	Valve + TA replacement
141	Male	78	1.89209	H	1.58	0.198657	62.5	48	14.5	23.2	69	6	2	7	Alive	931.8	2.96932	NO	86.1082	11.9	NO	NO	NO	YES	NO	26.5206	1.71	II	NO	206	Valve
142	Male	68	1.83251	H	0.83	-0.0809219	58.5	50	8.5	14.5299	70	5	2	8	Alive	90.7	1.95761	NO	67.3035	14.3	NO	NO	NO	NO	NO	23.5926	1.7	II	NO	234	Valve
143	Female	78	1.89209	H	1.12	0.049218	60	52	8	13.3333	68	7	2	9	Alive	87.3	1.94101	NO	87.648	11.5	NO	NO	YES	YES	NO	22.5164	1.52	II	NO	251	Valve
144	Female	76	1.88081	H	4.99	0.698101	75.5	41	34.5	45.6954	62	5	2	19	Alive	25.6	1.40824	NO	71.0398	13.1	YES	NO	NO	NO	NO	22.8538	1.52	II	NO	245	Valve
145	Male	55	1.74036	H	0.68	-0.167491	75.5	60.5	15	19.8675	69	14	2	9	Alive	45.5	1.65801	NO	48.5416	13.6	NO	NO	YES	YES	NO	30.4506	1.91	I	NO	261	Valve
146	Male	56	1.74819	H	15.1	1.17898	55.5	20	35.5	63.964	72	504	60	97	Alive	162.3	2.21032	NO	46.2473	9.6	YES	NO	NO	NO	NO	23.2874	1.71	IV	YES	512	Valve
147	Male	81	1.90849	L	25.9	1.4133	46	42	4	8.69565	40	48	8	15	Deceased	4246.8	3.62806	NO	9.8136	9.1	NO	YES	YES	YES	YES	21.0406	1.47	IV	YES	303	On-pump CABG
148	Male	64	1.80618	H	4.3	0.633468	68.5	50.5	18	26.2774	79	12	3	14	Alive	218.9	2.34025	NO	42.6948	10.3	NO	NO	NO	YES	NO	22.6644	1.78	I	NO	494	TA replacement
149	Male	78	1.89209	H	1.25	0.09691	66.5	59	7.5	11.2782	55	8.5	2	11	Alive	1044.4	3.01887	NO	54.3703	14.3	NO	NO	NO	NO	NO	23.4711	1.72	I	NO	213	Valve
150	Male	36	1.5563	H	0.56	-0.251812	89.5	64	25.5	28.4916	56	5	2	9	Alive	27.3	1.43616	NO	91.0314	15.6	NO	NO	NO	NO	NO	22.1893	1.75	I	NO	165	Valve
151	Male	75	1.87506	H	1.46	0.164353	59.5	24	35.5	59.6639	70	66	8	26	Alive	166.7	2.22194	NO	94.7944	13.6	NO	YES	NO	YES	NO	24.2215	1.83	I	NO	327	Valve + TA replacement
152	Male	63	1.79934	H	0.55	-0.259637	73	55.5	17.5	23.9726	73	9	2	9	Alive	22.5	1.35218	NO	105.215	15.2	NO	NO	NO	NO	NO	25.4437	1.88	I	NO	244	Valve
153	Male	79	1.89763	H	2.45	0.389166	53	45.5	7.5	14.1509	45	6	2	10	Alive	174.2	2.24105	NO	3.55489	11.4	NO	NO	NO	YES	YES	20.127	1.79	II	NO	185	Valve
154	Female	74	1.86923	H	1.25	0.09691	68	20	48	70.5882	56	24	6	22	Alive	52.1	1.71684	NO	55.4825	12.6	NO	NO	NO	YES	NO	22.1262	1.46	I	NO	463	Valve + TA replacement
155	Male	71	1.85126	H	1.78	0.25042	68.5	55	13.5	19.708	47	7.5	3	16	Alive	120.6	2.08135	NO	84.3244	13.2	NO	NO	NO	NO	NO	22.4859	1.83	I	NO	458	Valve + TA replacement
156	Male	73	1.86332	H	1.08	0.0334238	70	45	25	35.7143	69	8	2	8	Alive	7.7	0.886491	NO	70.3584	14.2	NO	NO	NO	NO	NO	18.706	1.53	II	NO	181	Off-pump CABG
157	Female	66	1.81954	H	3.59	0.555094	75.5	40	35.5	47.0199	60	9	2	8	Alive	16.3	1.21219	NO	79.6728	13.8	NO	NO	NO	NO	NO	25.6837	1.46	I	NO	265	Valve + TA replacement
158	Male	74	1.86923	H	3.3	0.518514	60.5	51.5	9	14.876	68	8	3	14	Alive	43.3	1.63649	NO	26.5697	9.9	NO	NO	YES	YES	NO	22.6956	1.66	II	NO	178	Valve
159	Female	86	1.9345	H	7.58	0.879669	54.5	48	6.5	11.9266	39	6	2	10	Alive	228.2	2.35832	NO	35.2696	9.8	NO	YES	NO	NO	NO	19.9762	1.31	II	NO	230	Valve
160	Male	71	1.85126	H	5.61	0.748963	62	53	9	14.5161	50	12	3	14	Alive	194.7	2.28937	NO	94.6263	13.6	YES	NO	NO	YES	NO	17.3242	1.44	I	NO	250	Valve
161	Male	60	1.77815	L	2.65	0.423246	48.5	19	29.5	60.8247	80	12	4	12	Alive	310.1	2.4915	NO	41.458	15.1	NO	NO	YES	YES	NO	22.446	1.97	III	YES	176	Off-pump CABG
162	Female	83	1.91908	H	2.44	0.38739	65	47.5	17.5	26.9231	34	30	7	18	Alive	755.2	2.87806	NO	49.4538	11.9	NO	NO	NO	NO	NO	26.3476	1.64	II	NO	335	Valve+CABG
163	Female	78	1.89209	H	1.56	0.193125	74.5	55.5	19	25.5034	70	6	2	9	Alive	16.1	1.20683	NO	75.943	11.5	NO	NO	NO	YES	NO	22.1898	1.4	I	NO	207	Valve
164	Male	80	1.90309	H	16.2	1.20952	58	61	-3	-5.17241	67	12.5	5	24	Alive	559.3	2.74764	NO	54.5616	9.8	YES	NO	YES	NO	NO	19.8667	1.41	III	YES	546	Valve + TA replacement
165	Female	31	1.49136	L	4.12	0.614897	43.5	23	20.5	47.1264	64	30	7	28	Alive	126.8	2.10312	NO	66.4834	11.9	NO	NO	NO	NO	NO	17.7096	1.37	II	NO	484	TA replacement
166	Female	79	1.89763	H	5.34	0.727541	57	18	39	68.4211	55	144	6	74	Alive	276.3	2.44138	YES	80.2765	13.5	NO	YES	NO	YES	NO	25.9947	1.74	I	NO	350	Valve + TA replacement
167	Male	77	1.88649	H	4.67	0.669317	52.5	27.5	25	47.619	58	9	2	18	Alive	692	2.84011	NO	61.0935	13.7	NO	NO	NO	YES	NO	20.7612	1.71	II	NO	329	Valve + TA replacement
168	Male	67	1.82607	H	3.49	0.542825	75	66	9	12	68	17.5	3	13	Alive	15.5	1.19033	NO	94.5709	15.5	NO	NO	NO	NO	NO	26.1178	1.73	I	NO	404	TA replacement
169	Male	79	1.89763	H	3.75	0.574031	60.5	49.5	11	18.1818	73	9	2	19	Alive	49.2	1.69197	NO	72.6493	12.4	NO	YES	NO	NO	NO	22.4841	1.6	II	NO	223	Valve + TA replacement
170	Male	77	1.88649	H	1.52	0.181844	61	37	24	39.3443	61	6.5	3	10	Alive	40.3	1.60531	NO	78.6871	14	NO	NO	NO	YES	NO	23.5101	1.59	II	NO	314	Off-pump CABG
171	Male	74	1.86923	H	1.63	0.212188	51	50	1	1.96078	39	10	3	12	Alive	1006.4	3.00277	NO	78.4138	13	NO	NO	NO	NO	NO	17.7945	1.48	III	YES	330	Valve
172	Male	62	1.79239	H	0.86	-0.0655015	68	49	19	27.9412	74	6	3	8	Alive	31.1	1.49276	NO	77.8814	12.8	NO	NO	NO	NO	NO	23.597	1.82	I	NO	214	Valve
173	Male	54	1.73239	H	0.75	-0.124939	77	63	14	18.1818	68	5	2	10	Alive	14.5	1.16137	NO	75.7065	15.2	NO	NO	YES	YES	NO	24.539	1.74	I	NO	256	Off-pump CABG
174	Male	52	1.716	H	0.5	-0.30103	73	58	15	20.5479	72	6	2	7	Alive	21.9	1.34044	NO	68.3793	14.9	NO	NO	NO	NO	NO	23.0457	1.97	I	NO	183	Myxoma
175	Male	79	1.89763	H	1.12	0.049218	71	49	22	30.9859	69	5	2	9	Alive	26.8	1.42813	NO	72.6493	14.3	NO	NO	NO	YES	NO	28.7991	1.68	II	NO	289	Off-pump CABG
176	Male	67	1.82607	H	2.61	0.416641	69.5	26.5	43	61.8705	55	15	4	37	Alive	26.7	1.42651	NO	43.9272	7.4	NO	NO	YES	YES	NO	25.5593	1.85	I	NO	391	TA replacement
177	Male	74	1.86923	H	1.63	0.212188	63	51.5	11.5	18.254	47	7	3	11	Alive	105.1	2.0216	NO	59.6627	12.5	NO	NO	YES	YES	NO	22.8512	1.54	I	NO	251	Off-pump CABG
178	Male	69	1.83885	H	1.19	0.075547	70.5	55.5	15	21.2766	45	4	2	10	Alive	149.9	2.1758	NO	69.6451	13.8	NO	NO	NO	NO	NO	23.119	1.72	I	NO	269	Off-pump CABG
179	Female	78	1.89209	H	2.12	0.326336	59.5	38	21.5	36.1345	50	15	3	24	Alive	323	2.5092	NO	83.9668	12.4	NO	NO	NO	YES	NO	20.5442	1.37	III	YES	272	Valve
180	Female	67	1.82607	L	2.14	0.330414	38.5	24	14.5	37.6623	59	7.5	5	18	Alive	792.6	2.89905	NO	69.8879	16.9	NO	YES	NO	YES	NO	23.8278	1.47	II	NO	230	Valve
181	Female	75	1.87506	L	18.9	1.27646	36	18.5	17.5	48.6111	74	5	8	94	Alive	977	2.98989	NO	6.57575	9.5	NO	NO	YES	YES	YES	17.3232	1.4	II	NO	436	TA replacement
182	Male	47	1.6721	H	1.64	0.214844	78.5	46	32.5	41.4013	67	11	3	9	Alive	7.2	0.857332	NO	112.36	15.8	NO	NO	NO	NO	NO	24.4541	1.78	I	NO	238	Valve + TA replacement
183	Male	25	1.39794	H	2.78	0.444045	65.5	26.5	39	59.542	58	13	3	17	Alive	4	0.60206	NO	129.9	14.7	NO	NO	NO	NO	NO	17.0325	1.46	I	NO	285	TA replacement
184	Female	80	1.90309	H	2.11	0.324282	68	52	16	23.5294	66	8	2	16	Alive	382.7	2.58286	NO	63.1733	11.2	NO	NO	YES	YES	NO	25.1703	1.22	III	YES	190	Valve
185	Male	77	1.88649	H	4.47	0.650308	68.5	37.5	31	45.2555	67	336	34	250	Alive	18.1	1.25768	NO	40.488	13.4	YES	YES	YES	YES	NO	21.9154	1.65	I	NO	619	CABG + TA replacement
186	Female	66	1.81954	H	1.77	0.247973	59.5	41	18.5	31.0924	60	111	14	28	Alive	125.2	2.0976	NO	124.152	8.9	NO	NO	NO	NO	NO	19.7574	1.48	I	NO	428	TA replacement
187	Male	42	1.62325	H	0.68	-0.167491	78.5	58	20.5	26.1146	62	4	2	10	Alive	4	0.60206	NO	67.0972	14.9	NO	NO	YES	NO	NO	35.1541	2.18	II	NO	189	Valve
188	Female	73	1.86332	H	2.29	0.359835	57	56	1	1.75439	32	9	4	12	Alive	1655.6	3.21896	NO	85.5785	11.4	NO	NO	NO	NO	NO	14.2183	1.22	II	NO	310	Valve
189	Female	77	1.88649	H	4.64	0.666518	59.5	42	17.5	29.4118	69	8	2	10	Alive	139.6	2.14489	NO	39.4811	11.4	NO	NO	NO	YES	NO	20.3161	1.42	I	NO	237	Valve
190	Female	79	1.89763	L	10.9	1.03743	48	26	22	45.8333	73	28	5	18	Alive	172.9	2.23779	NO	4.4938	10	NO	NO	YES	NO	YES	21.2062	1.39	II	NO	290	Valve
191	Male	79	1.89763	H	1.16	0.064458	70	54	16	22.8571	70	13	4	10	Alive	118.2	2.07262	NO	63.6676	15.6	NO	YES	YES	YES	NO	24.0342	1.96	I	NO	331	Off-pump CABG
192	Female	50	1.69897	H	0.84	-0.0757207	78	62	16	20.5128	72	4	2	9	Alive	62.7	1.79727	NO	74.7334	14.3	NO	NO	NO	NO	NO	21.2279	1.49	I	NO	178	Valve
193	Female	61	1.78533	H	1.41	0.149219	63	51	12	19.0476	71	7	3	9	Alive	39.7	1.59879	NO	67.188	12.5	NO	NO	NO	NO	NO	23.2058	1.58	II	NO	210	Valve
194	Male	87	1.93952	H	5.46	0.737193	52	40.5	11.5	22.1154	30	8	3	11	Alive	1171.8	3.06885	NO	40.7544	10.6	NO	YES	YES	YES	NO	23.6444	1.73	I	NO	241	Off-pump CABG
195	Female	65	1.81291	H	1.16	0.064458	77	62	15	19.4805	68	6.5	3	15	Alive	182.7	2.26174	NO	78.5145	12.1	NO	NO	NO	YES	NO	23.3772	1.62	II	NO	243	Valve
196	Female	79	1.89763	H	47.8	1.67943	50.5	25	25.5	50.495	40	85	14	45	Alive	4249	3.62829	NO	47.0504	10.4	NO	NO	NO	YES	NO	17.6778	1.27	III	YES	448	Valve
197	Male	86	1.9345	H	16.7	1.22272	61	45	16	26.2295	38	21	4	12	Alive	166.2	2.22063	NO	42.697	13.1	NO	NO	NO	YES	NO	18.7109	1.68	II	NO	318	Valve
198	Female	82	1.91381	H	5.28	0.722634	59.5	45	14.5	24.3697	60	6	2	12	Alive	60.3	1.78032	NO	55.4453	13.1	NO	NO	YES	YES	NO	19.4284	1.25	II	NO	268	Valve
199	Male	80	1.90309	H	1.33	0.123852	65.25	52	13.25	20.3065	65	4	1	8	Alive	56.3	1.75051	NO	53.4037	13	NO	YES	NO	YES	NO	23.1405	1.71	I	NO	159	Valve
200	Male	70	1.8451	H	1.3	0.113943	63.5	51	12.5	19.685	66	10	1	15	Alive	105.3	2.02243	NO	56.6932	11.1	YES	NO	NO	NO	NO	21.0299	1.66	II	NO	280	Valve
201	Male	79	1.89763	H	15.6	1.19312	75	33	42	56	74	9.5	2	2	Deceased	52.4	1.71933	YES	57.8866	17.1	NO	NO	NO	YES	NO	22.4913	1.77	I	NO	417	TA replacement
202	Female	70	1.8451	H	0.92	-0.0362122	69	48	21	30.4348	71	5	1	10	Alive	88.7	1.94792	NO	96.7449	14	NO	NO	YES	YES	NO	21.2363	1.5	II	NO	231	Valve
203	Male	71	1.85126	H	4.51	0.654177	65	50.5	14.5	22.3077	42	12	2	12	Alive	171.8	2.23502	NO	71.88	14.9	YES	NO	NO	YES	NO	24.92	1.71	II	NO	283	Valve
204	Female	67	1.82607	H	1.73	0.238046	53	27	26	49.0566	67	4	2	9	Alive	96.1	1.98272	NO	97.9688	12	NO	NO	NO	NO	NO	17.5431	1.32	II	NO	317	Valve
205	Female	62	1.79239	H	3.89	0.58995	76.5	51	25.5	33.3333	70	8	3	20	Alive	35	1.54407	NO	61.8806	12.6	NO	NO	YES	YES	NO	23.7883	1.47	I	NO	364	Valve+CABG
206	Male	52	1.716	H	1.83	0.262451	66.5	43	23.5	35.3383	76	3.5	2	7	Alive	63.1	1.80003	NO	65.2686	15.7	NO	NO	NO	YES	NO	20.6795	1.63	II	NO	256	Valve
207	Male	55	1.74036	H	0.55	-0.259637	64.5	54	10.5	16.2791	55	3.5	2	8	Alive	162	2.20952	NO	111.462	15.5	NO	NO	NO	NO	NO	17.9012	1.76	II	NO	223	Valve
208	Male	64	1.80618	H	0.56	-0.251812	64	54	10	15.625	55	5	1	9	Alive	17.7	1.24797	NO	94.2108	14	NO	NO	NO	NO	NO	19.6713	1.67	I	NO	246	Off-pump CABG
209	Male	72	1.85733	H	3.13	0.495544	72.5	40	32.5	44.8276	65	9	3	18	Alive	28.3	1.45179	YES	81.4377	15.5	NO	YES	NO	YES	NO	24.573	1.75	I	NO	291	TA replacement
210	Male	82	1.91381	H	1.91	0.281033	69	54.5	14.5	21.0145	44	12	1	15	Alive	686.2	2.83645	NO	54.1763	14.4	NO	NO	YES	YES	NO	27.7743	2.08	II	NO	263	Valve+CABG
211	Male	61	1.78533	H	1.49	0.173186	64.5	39	25.5	39.5349	58	12	1	10	Alive	201.2	2.30363	NO	95.5179	12.2	YES	NO	NO	YES	NO	16.773	1.61	II	NO	238	Valve
212	Male	53	1.72428	H	1.64	0.214844	74.5	59.5	15	20.1342	70	4	2	12	Alive	24.7	1.3927	NO	70.5183	14	NO	NO	NO	YES	NO	22.2041	1.84	II	NO	329	Valve + TA replacement
213	Female	79	1.89763	H	2.77	0.44248	70.5	53	17.5	24.8227	77	4	1	9	Alive	14.3	1.15534	NO	100.436	13.4	NO	YES	NO	YES	NO	23.3056	1.4	I	NO	164	Off-pump CABG
214	Female	66	1.81954	H	0.74	-0.130768	83.5	56	27.5	32.9341	70	3.5	1	20	Alive	61.3	1.78746	NO	96.1522	13.9	NO	NO	NO	NO	NO	20.6035	1.47	I	NO	183	Valve
215	Male	63	1.79934	H	1.73	0.238046	61	45	16	26.2295	48	4	1	23	Alive	141.1	2.14953	NO	72.4302	13.3	NO	NO	NO	NO	NO	21.7779	1.73	I	NO	242	Valve
216	Female	62	1.79239	H	1.65	0.217484	81.5	63	18.5	22.6994	71	4.5	1	9	Alive	33.6	1.52634	NO	71.461	13.5	NO	NO	YES	YES	NO	19.8018	1.41	I	NO	162	Valve
217	Female	79	1.89763	H	7.8	0.892095	64	26	38	59.375	74	13	4	27	Alive	114.1	2.05729	NO	45.9077	10.6	NO	YES	YES	YES	NO	20.3287	1.19	II	NO	257	Valve + TA replacement
218	Male	82	1.91381	H	2.16	0.334454	65.5	58.5	7	10.687	72	3	2	10	Alive	42.1	1.62428	NO	55.9933	12.9	NO	NO	NO	YES	NO	27.0396	1.69	I	NO	260	Valve+CABG
219	Male	68	1.83251	H	1.81	0.257679	62	50	12	19.3548	60	5	1	8	Alive	11.9	1.07555	NO	53.1259	14.3	NO	YES	YES	YES	NO	27.5076	1.86	I	NO	260	Off-pump CABG
220	Male	67	1.82607	H	1.78	0.25042	66	48	18	27.2727	69	5	1	11	Alive	4.8	0.681241	NO	91.4402	13.9	NO	NO	YES	YES	NO	22.4889	1.45	I	NO	306	Off-pump CABG
221	Male	59	1.77085	H	2.75	0.439333	53	33	20	37.7358	50	4	4	16	Alive	1062.4	3.02629	NO	3.9355	9.4	NO	NO	NO	YES	YES	18.2151	1.57	I	NO	264	Valve+CABG
222	Female	29	1.4624	H	0.62	-0.207608	68.75	32	36.75	53.4545	70	5	1	8	Alive	15.5	1.19033	NO	119.032	11.3	NO	NO	NO	NO	NO	23.1426	1.55	I	NO	140	Adult Congenital
223	Male	70	1.8451	L	31.7	1.50106	46.5	47	-0.5	-1.07527	61	16	11	48	Alive	1232.1	3.09065	NO	58.5946	15.8	NO	NO	NO	YES	NO	23.5078	1.72	IV	YES	243	Valve
224	Female	78	1.89209	H	6.27	0.797268	62	42	20	32.2581	54	6	1	8	Alive	444.5	2.64787	NO	48.4255	11.2	NO	NO	NO	YES	NO	21.9853	1.49	I	NO	187	Off-pump CABG
225	Male	51	1.70757	L	0.67	-0.173925	50	48	2	4	65	4	1	8	Alive	35.4	1.549	NO	63.4606	12.5	NO	YES	YES	YES	NO	23.8498	2.02	I	NO	323	On-pump CABG
226	Male	57	1.75587	H	1.15	0.0606978	54.5	48	6.5	11.9266	61	4	1	16	Alive	32.1	1.50651	NO	82.0834	13.2	NO	NO	NO	YES	NO	18.7242	1.73	II	NO	240	Valve
227	Male	60	1.77815	H	0.5	-0.30103	71.5	45	26.5	37.0629	71	5.5	1	8	Alive	31.9	1.50379	NO	74.432	13.6	NO	NO	NO	YES	NO	23.0954	1.94	I	NO	267	Valve
228	Female	62	1.79239	H	2.4	0.380211	72	17	55	76.3889	71	8	3	15	Alive	74	1.86923	NO	71.461	10.7	NO	NO	NO	YES	NO	21.0703	1.53	II	NO	466	Valve + TA replacement
229	Male	75	1.87506	H	1.03	0.0128372	77.5	37	40.5	52.2581	64	5	1	13	Alive	15.2	1.18184	NO	63.8302	16.1	NO	NO	YES	YES	NO	25.4028	1.8	I	NO	317	Off-pump CABG
230	Male	78	1.89209	H	3.63	0.559907	71.5	57.5	14	19.5804	65	3.5	2	12	Alive	69.1	1.83948	NO	39.6898	13.2	NO	YES	YES	YES	NO	25.2788	1.81	I	NO	224	Off-pump CABG
231	Male	58	1.76343	H	1.64	0.214844	75.5	56	19.5	25.8278	64	4	1	9	Alive	4	0.60206	NO	92.2429	13.6	NO	NO	NO	YES	NO	27.3438	1.75	I	NO	205	Valve + TA replacement
232	Female	67	1.82607	H	13.5	1.13033	72.5	24	48.5	66.8966	63	8	5	87	Alive	19	1.27875	YES	72.3579	13.2	YES	NO	NO	NO	NO	25.3498	1.54	III	YES	335	Valve
233	Female	55	1.74036	L	13.5	1.13033	33.5	34	-0.5	-1.49254	31	5	5	14	Alive	2548.6	3.4063	NO	12.2134	10	NO	YES	YES	YES	NO	24.4905	1.6	II	NO	221	Valve
234	Male	70	1.8451	H	0.89	-0.05061	64.5	45	19.5	30.2326	55	4	1	8	Alive	37.7	1.57634	NO	68.4659	15.1	NO	NO	NO	YES	NO	30.111	1.98	I	NO	275	Off-pump CABG
235	Female	85	1.92942	H	5.39	0.731589	69	56	13	18.8406	70	4	2	13	Alive	144.6	2.16017	NO	70.0496	11.7	NO	NO	NO	YES	NO	21.7409	1.39	II	NO	165	Valve+CABG
236	Female	81	1.90849	H	13.17	1.11959	55.5	40.5	15	27.027	71	90	9	33	Alive	811.9	2.9095	YES	35.5339	9.1	NO	NO	NO	YES	NO	20.3581	1.28	II	NO	280	Valve + TA replacement
237	Male	65	1.81291	H	2.51	0.399674	57	39	18	31.5789	40	4	2	10	Alive	3874.5	3.58822	NO	4.56997	11.7	NO	NO	NO	NO	YES	18.6722	1.49	I	NO	250	Off-pump CABG
238	Male	54	1.73239	H	1.39	0.143015	65	57	8	12.3077	73	6	1	15	Alive	24.9	1.3962	NO	78.8178	14.5	NO	NO	NO	NO	NO	26.8136	1.82	I	NO	252	Valve
239	Female	40	1.60206	H	0.62	-0.207608	66	47	19	28.7879	69	4.5	1	6	Alive	4.4	0.643453	YES	95.6529	12.7	NO	NO	NO	NO	NO	18.2212	1.43	I	NO	389	Myxoma
240	Male	64	1.80618	L	26.54	1.4239	48.5	37.5	11	22.6804	79	600	25	27	Alive	409.1	2.61183	NO	101	9.4	NO	NO	NO	YES	NO	24.8016	1.81	IV	YES	287	Valve
241	Male	66	1.81954	H	8.39	0.923762	63.5	38	25.5	40.1575	52	78	8	20	Alive	62.3	1.79449	NO	59.5925	14.4	NO	YES	NO	YES	NO	23.4025	1.73	II	NO	450	Valve + TA replacement
242	Male	76	1.88081	H	4.24	0.627366	57.5	47	10.5	18.2609	68	8.5	2	11	Alive	442.2	2.64562	NO	5.43442	11.9	NO	NO	YES	YES	YES	21.2654	1.62	II	NO	254	Valve+CABG
243	Male	77	1.88649	H	1.81	0.257679	56	47	9	16.0714	67	5	1	10	Alive	22.8	1.35793	NO	64.1379	10.5	NO	NO	NO	YES	NO	24.3141	1.76	I	NO	204	Valve
244	Male	75	1.87506	H	2.64	0.421604	67	51.5	15.5	23.1343	47	2.5	1	7	Alive	140.7	2.14829	NO	76.9737	12	NO	YES	NO	NO	NO	20.4467	1.56	I	NO	143	Off-pump CABG
245	Male	61	1.78533	H	0.69	-0.161151	65.5	47	18.5	28.2443	58	3	1	8	Alive	67.6	1.82995	NO	55.9406	14.4	NO	NO	NO	YES	NO	20.7927	1.73	I	NO	181	Off-pump CABG
246	Female	78	1.89209	H	12.5	1.09691	72	45	27	37.5	65	15	5	27	Alive	30.2	1.48001	NO	43.9353	11.8	NO	NO	YES	YES	NO	20.5244	1.37	I	NO	355	Valve + TA replacement
247	Male	52	1.716	H	1.6	0.20412	60	42	18	30	44	6	3	11	Alive	53.5	1.72835	NO	3.55667	12.5	NO	NO	YES	NO	YES	26.2336	1.73	I	NO	173	Off-pump CABG
248	Female	81	1.90849	H	1.53	0.184691	63	36	27	42.8571	55	330	1	8	Alive	126.7	2.10278	NO	53.304	13	YES	NO	YES	YES	NO	21.0007	1.38	I	NO	157	Valve
249	Female	85	1.92942	H	6.21	0.793092	61	50	11	18.0328	56	5	3	20	Alive	1105.8	3.04368	NO	47.854	11.8	NO	NO	YES	YES	NO	17.4205	1.35	I	NO	393	Valve+CABG
250	Male	52	1.716	H	0.5	-0.30103	66	52	14	21.2121	70	4	1	7	Alive	13.1	1.11727	NO	72.69	15.9	NO	NO	NO	NO	NO	22.7333	1.66	I	NO	184	Valve
251	Female	59	1.77085	H	6.44	0.808886	62.5	50	12.5	20	42	7	1	19	Alive	152.5	2.18327	NO	24.8943	10	NO	NO	YES	NO	NO	20.3954	1.47	I	NO	448	On-pump CABG
252	Female	77	1.88649	H	1.51	0.178977	65.5	32	33.5	51.145	68	3.5	1	8	Alive	200.9	2.30298	NO	82.5402	13.1	NO	NO	YES	YES	NO	23.9224	1.54	I	NO	207	Off-pump CABG
253	Female	68	1.83251	H	2.47	0.392697	62	50.5	11.5	18.5484	50	5	1	10	Alive	136.1	2.13386	NO	72.0509	12.5	NO	NO	YES	YES	NO	23.418	1.53	I	NO	237	Valve+CABG
254	Male	78	1.89209	H	2.15	0.332438	59	57.5	1.5	2.54237	64	7.5	3	20	Alive	200.3	2.30168	NO	9.8535	11.5	NO	NO	NO	YES	NO	22.1384	1.63	II	NO	403	Valve+CABG
255	Male	71	1.85126	H	1.74	0.240549	53	36	17	32.0755	53	3.5	2	23	Alive	24.8	1.39445	NO	69.0763	11	YES	YES	YES	YES	NO	22.5386	1.55	II	NO	242	Off-pump CABG
256	Male	62	1.79239	H	1.47	0.167317	69	57	12	17.3913	66	2	1	9	Alive	10.3	1.01284	NO	62.0555	13.7	NO	NO	YES	YES	NO	26.2917	1.75	I	NO	177	Off-pump CABG
257	Male	76	1.88081	H	5.01	0.699838	59.2	52	7.2	12.1622	63	15	6	16	Alive	225.3	2.35276	NO	63.5881	10.3	NO	NO	NO	YES	NO	23.2575	1.53	II	NO	73	Valve
258	Female	68	1.83251	H	2.83	0.451786	60.2	52	8.2	13.6213	71	6	1	10	Alive	102.3	2.00988	NO	82.1409	12.2	NO	NO	NO	NO	NO	19.9792	1.45	I	NO	351	TA replacement
259	Female	62	1.79239	H	0.64	-0.19382	74	45	29	39.1892	64	5	1	8	Alive	45.3	1.6561	NO	100.174	13.4	NO	NO	NO	YES	NO	20.2962	1.41	II	NO	226	Valve
260	Female	88	1.94448	H	2.06	0.313867	75	56	19	25.3333	79	7	4	27	Alive	82.4	1.91593	NO	71.9763	12.2	NO	YES	YES	YES	NO	23.904	1.37	I	NO	198	Valve
261	Male	61	1.78533	H	1.64	0.214844	73.5	59	14.5	19.7279	38	6	1	8	Alive	54.9	1.73957	NO	71.2242	14.9	NO	NO	YES	YES	NO	22.4782	1.75	I	NO	166	Off-pump CABG
262	Male	65	1.81291	H	1.04	0.0170333	59	50.5	8.5	14.4068	69	4	1	7	Alive	94.3	1.97451	NO	54.3688	14.7	NO	YES	YES	YES	NO	27.31	1.9	III	YES	241	Off-pump CABG
263	Male	52	1.716	H	1.64	0.214844	79	54	25	31.6456	68	3	1	8	Alive	4	0.60206	NO	88.0711	14.6	NO	NO	YES	YES	NO	28.7197	1.96	I	NO	231	Valve + TA replacement
264	Male	80	1.90309	H	4.27	0.630428	61.5	51.5	10	16.2602	46	6	1	8	Alive	958	2.98137	NO	53.4037	13.4	NO	YES	YES	YES	NO	24.0731	1.67	II	NO	218	Off-pump CABG
265	Female	83	1.91908	H	2.5	0.39794	58	54	4	6.89655	65	7	5	14	Alive	443.1	2.6465	NO	34.2889	10.5	NO	NO	NO	YES	NO	16.8611	1.31	II	NO	229	Valve
266	Female	44	1.64345	H	2.82	0.450249	63.5	43	20.5	32.2835		3	2	10	Alive	28.7	1.45788	NO	57.8084	13	NO	NO	NO	NO	NO	26.986	1.64	II	NO	344	Valve
267	Male	75	1.87506	H	3.98	0.599883	65.5	55.5	10	15.2672	64	5	1	13	Alive	126	2.10037	NO	66.2701	10.3	YES	YES	NO	NO	NO	22.921	1.88	II	NO	93	Valve
268	Female	60	1.77815	H	12.99	1.11361	63	39	24	38.0952	74	32	7	46	Alive	139.6	2.14489	NO	41.5367	14	NO	NO	NO	NO	NO	22.7839	1.6	III	YES	478	Valve
269	Male	72	1.85733	H	1.63	0.212188	70	43	27	38.5714	53	5	2	12	Alive	54.6	1.73719	NO	60.8339	12.7	NO	YES	NO	NO	NO	23.5245	1.93	II	NO	257	Valve
270	Female	81	1.90849	L	5.9	0.770852	42.5	17	25.5	60	59	17	2	11	Alive	265	2.42325	NO	47.9038	8.5	NO	NO	NO	YES	NO	15.6147	1.32	III	YES	218	Valve+CABG
271	Male	79	1.89763	H	3.98	0.599883	69	54.5	14.5	21.0145	74	5	2	13	Alive	116.6	2.0667	NO	66.9917	13.6	NO	NO	NO	YES	NO	24.7307	1.81	II	NO	252	Valve
272	Male	65	1.81291	H	2.53	0.403121	66	50	16	24.2424	73	7	2	11	Alive	64.6	1.81023	NO	64.9089	13.6	NO	NO	NO	NO	NO	20.6734	1.61	I	NO	174	Valve
273	Male	73	1.86332	H	1.87	0.271842	54.8	36	18.8	34.3066	74	6	1	11	Alive	472.6	2.67449	NO	79.9011	14.1	NO	NO	YES	YES	NO	21.6713	1.66	II	NO	181	Valve
274	Female	80	1.90309	L	13.25	1.12222	50	42	8	16	70	7	3	17	Alive	271	2.43297	NO	45.1927	10.9	NO	YES	YES	YES	NO	20.3387	1.35	II	NO	239	Valve
275	Male	77	1.88649	H	4.8	0.681241	67	60	7	10.4478	48	9	2	17	Alive	92.6	1.96661	NO	72.173	15.1	NO	NO	NO	NO	NO	25.6958	1.93	II	NO	367	Valve + TA replacement
276	Male	62	1.79239	H	2	0.30103	51.5	29	22.5	43.6893	20	3	2	7	Alive	217.1	2.33666	NO	64.2488	15.7	YES	NO	YES	YES	NO	27.0169	1.93	III	YES	275	Off-pump CABG
277	Female	74	1.86923	H	1.03	0.0128372	52.5	35	17.5	33.3333	57	3	2	12	Alive	149.3	2.17406	NO	72.8919	9.2	NO	NO	YES	YES	NO	20.6633	1.26	I	NO	224	Off-pump CABG
278	Female	79	1.89763	H	4.63	0.665581	58	35	23	39.6552	69	5	1	12	Alive	133.6	2.12581	NO	72.8643	9.5	NO	NO	NO	NO	NO	17.1163	1.28	I	NO	312	Valve + TA replacement
279	Male	67	1.82607	H	5.79	0.762679	63	51.5	11.5	18.254	65	8	5	12	Alive	83.9	1.92376	NO	49.3402	17.5	YES	YES	YES	YES	NO	23.7582	1.71	III	YES	386	Valve+CABG
280	Female	73	1.86332	L	1.73	0.238046	45	23.5	21.5	47.7778	62	4	1	15	Alive	182.9	2.26221	NO	80.4851	12.1	NO	YES	YES	YES	NO	24.2382	1.53	II	NO	219	Valve
281	Male	61	1.78533	H	0.5	-0.30103	69.5	55	14.5	20.8633	68	4	1	11	Alive	46.8	1.67025	NO	102.391	11.5	NO	NO	YES	NO	NO	18.6531	1.78	I	NO	205	Valve
282	Male	67	1.82607	H	1.77	0.247973	68.5	49	19.5	28.4672	64	4	2	10	Alive	94.4	1.97497	NO	84.4193	16.4	NO	NO	NO	YES	NO	21.5198	1.67	II	NO	285	Valve
283	Male	64	1.80618	H	1	0	67.2	40	27.2	40.4762	38	5	1	9	Alive	24.2	1.38382	NO	71.165	15.1	NO	YES	YES	YES	NO	31.1791	2	II	NO	371	Off-pump CABG
284	Male	71	1.85126	H	5.29	0.723456	62.5	46	16.5	26.4	64	152	7	7	Deceased	81	1.90849	NO	73.8731	13.8	NO	NO	NO	YES	NO	23.0338	1.66	II	NO	565	Valve
285	Female	76	1.88081	H	1.33	0.123852	63.5	36	27.5	43.3071	69	6	1	9	Alive	132.5	2.12222	NO	56.6677	11.6	NO	NO	YES	YES	NO	21.7865	1.48	I	NO	190	Valve
286	Female	72	1.85733	H	3.07	0.487138	64.5	51	13.5	20.9302	65	8	1	11	Alive	77.5	1.8893	NO	85.918	12.1	NO	NO	YES	YES	NO	22.6409	1.5	III	YES	345	Valve + TA replacement
287	Female	84	1.92428	H	14.95	1.17464	56	52	4	7.14286	54	13	3	19	Alive	161.6	2.20844	NO	35.8587	8.7	NO	NO	NO	YES	NO	18.3072	1.3	II	NO	415	Valve+CABG
288	Male	45	1.65321	H	0.6	-0.221849	69.5	51	18.5	26.6187	56	5	1	9	Alive	6.5	0.812913	NO	87.8455	15.3	NO	NO	NO	NO	NO	22.5903	1.7	II	NO	170	Valve
289	Male	84	1.92428	H	2.5	0.39794	71.5	52.5	19	26.5734	57	5	2	11	Alive	141.3	2.15014	NO	61.7875	14.2	NO	NO	YES	YES	NO	29.6487	1.92	I	NO	253	Off-pump CABG
290	Male	70	1.8451	H	5.87	0.768638	53.5	38.5	15	28.0374	48	12	14	77	Alive	523.8	2.71917	NO	86.0117	11	YES	NO	YES	NO	NO	15.6244	1.36	II	NO	609	Valve + CABG + TA replacement
291	Male	76	1.88081	H	5.96	0.775246	72.5	52	20.5	28.2759	54	5	1	9	Alive	32	1.50515	NO	59.2078	15	YES	YES	YES	YES	NO	23.4236	1.7	II	NO	315	Valve
292	Male	40	1.60206	H	1.03	0.0128372	90.5	64	26.5	29.2818	46	4.5	2	8	Alive	6.6	0.819544	NO	80.3945	13	NO	NO	NO	YES	NO	27.0484	2.06	I	NO	180	Valve
293	Male	80	1.90309	H	1.19	0.075547	65	58	7	10.7692	70	6	1	6	Alive	43.8	1.64147	NO	51.2235	10.9	NO	NO	NO	YES	NO	23.2816	1.52	I	NO	225	Off-pump CABG
294	Male	65	1.81291	H	1.34	0.127105	68	54	14	20.5882	51	7	1	12	Alive	41.9	1.62221	NO	53.2784	15.2	NO	NO	NO	NO	NO	26.9299	1.79	II	NO	505	Valve + TA replacement
295	Male	64	1.80618	H	2.64	0.421604	55	42	13	23.6364	56	4	1	12	Alive	54.8	1.73878	NO	82.9761	13.1	NO	YES	YES	NO	NO	20.7989	1.81	I	NO	227	Off-pump CABG
296	Female	69	1.83885	H	4.11	0.613842	67	50	17	25.3731	61	4	1	8	Alive	295.2	2.47012	NO	43.0003	13.4	NO	YES	NO	YES	NO	26.8444	1.53	II	NO	221	Valve
297	Female	76	1.88081	H	5.51	0.741152	70.8	36.5	34.3	48.4463	72	9	4	16	Alive	57	1.75587	NO	96.7377	13.5	NO	NO	YES	NO	NO	21.0614	1.49	II	NO	385	Valve
298	Female	65	1.81291	H	0.97	-0.0132283	65.75	47.5	18.25	27.7567	75	5	1	8	Alive	48	1.68124	NO	70.4984	12.4	NO	NO	NO	NO	NO	23.2422	1.63	I	NO	230	Valve
299	Male	52	1.716	H	1.98	0.296665	71.5	53.5	18	25.1748	74	3	1	7	Alive	23.7	1.37475	NO	52.567	12.8	NO	YES	YES	YES	NO	23.6614	1.84	II	NO	195	Valve
300	Male	63	1.79934	H	0.6	-0.221849	70	45	25	35.7143	69	5	1	9	Alive	6.3	0.799341	NO	96.2565	15.2	YES	NO	YES	YES	NO	23.5294	1.8	II	NO	219	On-pump CABG
301	Female	81	1.90849	H	6.04	0.781037	63	51	12	19.0476	70	8	3	7	Alive	260.4	2.41564	NO	76.5937	11.8	NO	NO	YES	YES	NO	20	1.38	IV	YES	166	Myxoma
302	Male	91	1.95904	L	2.15	0.332438	47.25	44.5	2.75	5.82011	60	4	2	13	Alive	529.6	2.72395	NO	58.934	9.2	NO	YES	NO	YES	NO	22.3133	1.56	II	NO	255	Valve+CABG
303	Male	73	1.86332	H	0.78	-0.107905	63.5	58	5.5	8.66142	66	2	1	9	Alive	26	1.41497	NO	65.1274	12.6	NO	NO	NO	NO	NO	23.6802	1.76	I	NO	250	Myxoma
304	Female	82	1.91381	H	2.21	0.344392	65.5	56	9.5	14.5038	67	3	3	14	Alive	36.1	1.55751	NO	79.4224	11.9	NO	NO	NO	YES	NO	23.7332	1.6	II	NO	288	Valve+CABG
305	Male	61	1.78533	H	0.78	-0.107905	77	54	23	29.8701	51	3	1	8	Alive	18.7	1.27184	NO	57.7256	14.7	NO	NO	NO	YES	NO	23.7466	1.73	II	NO	146	Valve
306	Male	73	1.86332	H	1.09	0.0374265	53	48	5	9.43396	74	4.5	1	8	Alive	156	2.19312	NO	81.116	11.2	YES	NO	NO	NO	NO	17.7462	1.47	I	NO	221	Valve
307	Female	67	1.82607	H	1.36	0.133539	64.5	46	18.5	28.6822	67	3.5	1	11	Alive	140.4	2.14737	NO	62.3858	12.1	NO	NO	NO	YES	NO	14.5409	1.31	II	NO	184	Valve
308	Male	72	1.85733	H	0.78	-0.107905	57.5	42	15.5	26.9565	67	4	1	11	Alive	186.6	2.27091	NO	116.262	11.4	NO	NO	YES	YES	NO	20.4491	1.61	II	NO	186	Off-pump CABG
309	Male	55	1.74036	H	1.96	0.292256	72	50	22	30.5556	67	8	2	13	Alive	191.3	2.28171	NO	69.7726	14.2	NO	YES	YES	YES	NO	20.7157	1.76	II	NO	233	Valve
310	Male	80	1.90309	H	8.66	0.937518	60	51	9	15	46	6.5	2	10	Alive	988.4	2.99493	NO	29.5347	13.6	NO	NO	YES	NO	NO	20.9742	1.75	II	NO	251	Valve
311	Male	47	1.6721	H	10.6	1.02531	64.5	56	8.5	13.1783	40	6	4	15	Alive	37.2	1.57054	NO	92.0424	10	NO	NO	YES	YES	NO	21.2808	1.56	IV	YES	401	Valve+CABG
312	Male	78	1.89209	H	3.63	0.559907	71.5	52	19.5	27.2727	63	5	1	9	Alive	40.6	1.60853	NO	48.1412	12.8	NO	NO	YES	YES	NO	25.6319	1.68	II	NO	286	Off-pump CABG
313	Male	69	1.83885	H	2.37	0.374748	56.5	44	12.5	22.1239	40	5	1	9	Alive	197.1	2.29469	NO	74.5	11	NO	YES	YES	YES	NO	21.5856	1.69	II	NO	211	Off-pump CABG
314	Male	64	1.80618	H	1.41	0.149219	70.5	57	13.5	19.1489	76	4	1	8	Alive	66.6	1.82347	NO	77.175	15	NO	NO	YES	YES	NO	23.4375	1.64	II	NO	253	Valve+CABG
315	Male	64	1.80618	H	2.66	0.424882	78.5	57	21.5	27.3885	56	4	1	8	Alive	54.2	1.734	YES	49.067	15.5	YES	NO	NO	YES	NO	23.1834	1.79	I	NO	166	Off-pump CABG
316	Male	57	1.75587	H	0.69	-0.161151	57.5	46	11.5	20		4.5	2	8	Alive	95.9	1.98182	NO	91.2357	13.3	NO	NO	NO	NO	NO	25.4913	1.93	I	NO	162	Myxoma
317	Male	65	1.81291	H	0.86	-0.0655015	64.5	50	14.5	22.4806	61	4	1	8	Alive	29	1.4624	NO	69.9377	13.6	NO	NO	YES	YES	NO	26.406	1.76	II	NO	324	Off-pump CABG
318	Male	68	1.83251	H	0.95	-0.0222764	66	49	17	25.7576	62	4	1	10	Alive	309.2	2.49024	NO	59.0841	14.3	NO	NO	YES	YES	NO	19.6846	1.57	II	NO	162	Valve
319	Male	81	1.90849	H	9.21	0.96426	53.5	46	7.5	14.0187	56	360	23	94	Alive	110	2.04139	YES	49.5203	14.2	NO	YES	YES	YES	NO	25.9701	1.76	II	NO	339	Valve+CABG
320	Female	41	1.61278	H	4.12	0.614897	65.5	40.5	25	38.1679	70	12	3	44	Alive	80.4	1.90526	NO	68.6496	9.4	NO	NO	YES	YES	NO	23.3077	1.51	II	NO	424	TA replacement
321	Female	63	1.79934	H	3.14	0.49693	59	45	14	23.7288	73	4	1	23	Alive	172.9	2.23779	NO	53.5259	11.6	NO	NO	NO	YES	NO	30.0666	1.77	II	NO	273	Valve
322	Female	69	1.83885	H	1.89	0.276462	84.5	38	46.5	55.0296	76	3.5	1	23	Alive	39	1.59106	YES	81.7974	14.1	NO	NO	YES	YES	NO	24.9896	1.47	IV	YES	153	Valve
323	Male	28	1.44716	H	19.51	1.29026	53.5	38	15.5	28.972	68	12	3	9	Alive	370.3	2.56855	NO	31.1571	7.8	NO	NO	NO	NO	NO	23.2427	1.5	III	YES	387	Valve
324	Female	71	1.85126	H	2.15	0.332438	69	45	24	34.7826	75	6	1	9	Alive	56.2	1.74974	NO	69.9289	11.1	NO	NO	YES	YES	NO	21.5019	1.53	II	NO	308	Off-pump CABG
325	Male	64	1.80618	H	1.51	0.178977	71	53	18	25.3521	63	7	1	9	Alive	69.3	1.84073	NO	74.0535	13.6	NO	NO	NO	NO	NO	22.7539	1.83	I	NO	164	Adult Congenital
326	Female	70	1.8451	H	0.81	-0.091515	75	53	22	29.3333	71	4	3	10	Alive	13.7	1.13672	NO	101.459	13.4	NO	NO	YES	YES	NO	27.0258	1.55	II	NO	447	Adult Congenital
327	Male	58	1.76343	H	2.22	0.346353	57.5	44	13.5	23.4783	51	6	4	11	Alive	162.1	2.20978	NO	62.5417	14.7	NO	YES	YES	YES	NO	28.5963	1.89	II	NO	351	Off-pump CABG
328	Male	80	1.90309	H	2.18	0.338456	58.5	61	-2.5	-4.2735	77	3.5	1	9	Alive	260.6	2.41597	NO	51.2235	10.1	NO	YES	NO	NO	NO	22.764	1.69	I	NO	174	Valve
329	Male	39	1.59106	H	0.5	-0.30103	83	62	21	25.3012	65	3.5	1	8	Alive	9.2	0.963788	NO	101.734	15.2	NO	NO	NO	NO	NO	26.4163	1.98	I	NO	117	Off-pump CABG
330	Male	79	1.89763	H	2.21	0.344392	68.5	59	9.5	13.8686	70	5	1	8	Alive	207.9	2.31785	NO	69.7108	14.7	NO	NO	YES	YES	NO	26.1719	1.72	II	NO	218	Valve+CABG
331	Male	20	1.30103	H	2.6	0.414973	85.5	50	35.5	41.5205	66	4	2	10	Alive	10.7	1.02938	NO	131.189	15.4	NO	NO	NO	NO	NO	19.7924	1.68	I	NO	351	Valve+CABG
332	Male	44	1.64345	H	0.75	-0.124939	68.5	48	20.5	29.927	69	2	1	10	Alive	21	1.32222	NO	76.26	13	NO	NO	NO	YES	NO	22.3094	1.8	II	NO	184	Valve
333	Male	70	1.8451	H	10.47	1.01995	56.5	54.5	2	3.53982	35	20	7	32	Alive	689.3	2.83841	NO	41.2737	11	NO	NO	NO	NO	NO	17.9453	1.55	III	YES	247	Valve
334	Female	68	1.83251	H	1.05	0.0211893	60.5	36	24.5	40.4959	67	5	1	9	Alive	60.1	1.77887	NO	62.1211	10.3	NO	YES	NO	YES	NO	22.4766	1.53	I	NO	157	Off-pump CABG
335	Male	82	1.91381	H	2.91	0.463893	51.5	47	4.5	8.73786	64	10	4	11	Alive	127.9	2.10687	NO	40.7608	13.9	NO	NO	NO	YES	NO	28.2032	2.01	II	NO	244	Valve
336	Male	77	1.88649	H	4.65	0.667453	52	15	37	71.1538	74	216	35	132	Alive	564.3	2.75151	YES	51.2641	12.9	NO	YES	YES	YES	NO	20.5282	1.5	IV	YES	341	On-pump CABG
337	Female	25	1.39794	H	1.45	0.161368	69	47	22	31.8841	67	2	1	7	Alive	18	1.25527	NO	121.497	11.4	NO	NO	NO	NO	NO	21.475	1.48	I	NO	198	Adult Congenital
338	Male	58	1.76343	H	0.68	-0.167491	72	49	23	31.9444	71	6	1	9	Alive	76.7	1.8848	NO	75.1598	15.7	NO	NO	NO	YES	NO	22.231	1.71	II	NO	230	Valve
339	Male	82	1.91381	H	2.4	0.380211	71.5	56.5	15	20.979	80	8	2	9	Alive	347.7	2.5412	NO	66.2789	14.1	NO	NO	YES	YES	NO	24.1579	1.69	II	NO	300	Valve+CABG
340	Female	74	1.86923	H	8.32	0.920123	53.5	38	15.5	28.972	72	60	8	53	Alive	371.8	2.57031	NO	41.2334	9.6	NO	YES	YES	YES	NO	19.5646	1.26	III	YES	347	Valve+CABG
341	Female	21	1.32222	H	0.86	-0.0655015	67	42	25	37.3134	78	4	1	8	Alive	37.7	1.57634	NO	127.731	11.1	NO	NO	NO	NO	NO	20.2763	1.46	II	NO	199	Valve
342	Male	70	1.8451	H	0.9	-0.0457575	58.5	54	4.5	7.69231	75	3	1	14	Alive	373.1	2.57183	NO	65.1067	12.7	NO	NO	NO	YES	NO	21.9363	1.65	II	NO	215	Valve
343	Male	32	1.50515	H	0.5	-0.30103	63	53	10	15.873	61	6	2	9	Alive	9.1	0.959041	NO	114.947	15.8	NO	NO	YES	NO	NO	26.9014	1.77	I	NO	418	On-pump CABG
344	Male	81	1.90849	H	2.8	0.447158	60	54	6	10	73	18	3	14	Alive	154.8	2.18977	YES	41.9545	12.4	YES	NO	NO	YES	NO	21.0828	1.47	II	NO	190	Valve
345	Male	63	1.79934	L	15.38	1.18696	35.5	27	8.5	23.9437	54	9	3	12	Alive	2337.3	3.36871	NO	5.56158	12	YES	YES	YES	YES	YES	40.2	1.08	II	NO	291	Valve+CABG
346	Male	45	1.65321	H	0.68	-0.167491	63	48	15	23.8095	69	4	1	7	Alive	13.6	1.13354	NO	84.2026	13.4	NO	NO	NO	NO	NO	25.8806	2.02	I	NO	208	Valve
347	Female	60	1.77815	H	1.45	0.161368	58	36	22	37.931	71	3.5	2	7	Alive	138.7	2.14208	NO	90.5335	12.3	NO	NO	YES	NO	NO	21.1556	1.42	II	NO	156	Valve
348	Male	64	1.80618	H	0.84	-0.0757207	80	58	22	27.5	57	6	1	8	Alive	34.4	1.53656	NO	80.5584	14.1	NO	NO	YES	YES	NO	23.7228	1.86	II	NO	227	Off-pump CABG
349	Female	55	1.74036	H	1.19	0.075547	69.5	47	22.5	32.3741	62	4	2	8	Alive	135.5	2.13194	NO	89.0683	16.7	NO	NO	NO	YES	NO	24.6137	1.61	II	NO	203	Adult Congenital
350	Male	55	1.74036	H	0.68	-0.167491	78	54	24	30.7692	67	4	1	12	Alive	14.7	1.16732	NO	59.4667	14.3	NO	NO	NO	YES	NO	28.125	1.77	I	NO	177	Valve
351	Male	66	1.81954	H	1.89	0.276462	76	47	29	38.1579	42	4	2	12	Alive	217.1	2.33666	NO	39.7182	15.5	NO	NO	YES	YES	NO	28.1415	1.92	I	NO	246	Off-pump CABG
352	Male	77	1.88649	H	1.27	0.103804	79.5	58	21.5	27.044	74	8	1	7	Alive	40	1.60206	NO	81.1152	15.3	NO	NO	NO	NO	NO	28.5032	1.87	I	NO	251	Valve
353	Male	64	1.80618	H	0.88	-0.0555173	59	54	5	8.47458	64	4	1	8	Alive	4.9	0.690196	NO	94.2108	12	NO	YES	NO	NO	NO	28.2021	1.74	I	NO	315	Off-pump CABG
354	Female	64	1.80618	H	0.78	-0.107905	57.5	38	19.5	33.913	65	3	1	8	Alive	168.6	2.22686	NO	109.41	11.5	NO	YES	YES	NO	NO	26.8352	1.6	II	NO	232	Valve
355	Female	63	1.79934	H	0.88	-0.0555173	58.5	43	15.5	26.4957	56	4	1	19	Alive	105.1	2.0216	NO	97.4445	13.7	NO	NO	YES	NO	NO	18.0129	1.42	II	NO	225	Valve
356	Male	81	1.90849	H	2.59	0.4133	62	58	4	6.45161	67	6	1	8	Alive	60.4	1.78104	NO	69.2124	13.5	NO	YES	NO	YES	NO	31.0056	1.61	I	NO	184	Off-pump CABG
357	Male	73	1.86332	H	2.6	0.414973	64	47	17	26.5625	59	6	2	10	Alive	37	1.5682	NO	54.2492	12.8	NO	YES	YES	NO	NO	23.067	1.71	II	NO	352	Off-pump CABG
358	Male	69	1.83885	H	1.37	0.136721	68.5	54	14.5	21.1679	53	5	2	12	Alive	114.3	2.05805	NO	64.5819	14.2	NO	NO	NO	YES	NO	26.1719	1.72	II	NO	423	Valve
359	Female	69	1.83885	H	1.1	0.0413927	75.5	54	21.5	28.4768	66	4	2	12	Alive	49.7	1.69636	NO	63.8257	12.6	NO	NO	YES	YES	NO	22.942	1.34	I	NO	274	Off-pump CABG
360	Male	81	1.90849	H	2.36	0.372912	71	55	16	22.5352	61	4	1	10	Alive	579.6	2.76313	NO	28.7188	11.9	NO	NO	YES	YES	NO	25.3155	1.67	II	NO	197	Valve
361	Female	80	1.90309	H	5.53	0.742725	54.5	38	16.5	30.2752	70	4	4	18	Alive	442.3	2.64572	NO	23.885	13	NO	NO	YES	YES	NO	18.7829	1.33	I	NO	291	Valve
362	Male	71	1.85126	H	1.03	0.0128372	67.5	52	15.5	22.963	58	4	0.2	17	Alive	85.2	1.93044	NO	60.3755	12.9	NO	NO	NO	YES	NO	19.3306	1.74	II	NO	325	Valve + TA replacement
363	Female	78	1.89209	H	1.61	0.206826	60.5	47.5	13	21.4876	71	8.5	5	120	Alive	68.4	1.83506	NO	125.6	10.9	NO	NO	NO	YES	NO	22.5215	1.44	I	NO	223	Valve
364	Female	81	1.90849	L	2.89	0.460898	45.5	42.5	3	6.59341	64	6	4	20	Alive	368.5	2.56644	NO	53.3	13.1	NO	YES	NO	YES	NO	30.6071	1.5	III	YES	430	Valve+CABG
365	Female	70	1.8451	H	0.83	-0.0809219	72	46	26	36.1111	62	8	1	11	Alive	35.2	1.54654	NO	86.6155	12.3	NO	YES	YES	YES	NO	22.7069	1.47	I	NO	130	Myxoma
366	Female	63	1.79934	H	2.71	0.432969	56	31	25	44.6429	74	11	2	22	Alive	52.8	1.72263	NO	115.784	14.2	NO	NO	NO	NO	NO	19.2234	1.4	II	NO	437	Valve
367	Male	65	1.81291	H	0.93	-0.0315171	62.5	41	21.5	34.4	72	4	1	8	Alive	27.8	1.44404	NO	61.925	11.9	NO	NO	NO	YES	NO	25.1429	1.94	II	NO	215	Valve
368	Male	69	1.83885	H	3.16	0.499687	68	66	2	2.94118	65	3	1	10	Alive	80.3	1.90472	NO	59.5009	12.6	NO	NO	NO	YES	NO	20.1045	1.63	II	NO	272	Valve + TA replacement
369	Female	84	1.92428	H	1.23	0.0899051	75.5	41	34.5	45.6954	69	6	3	26	Alive	57.4	1.75891	NO	91.8127	12.9	NO	NO	NO	YES	NO	26.0953	1.56	II	NO	263	Valve + TA replacement
370	Female	67	1.82607	H	2.72	0.434569	59	15	44	74.5763	45	11	4	23	Alive	1612.5	3.2075	NO	3.41692	10.2	NO	NO	NO	NO	YES	16.5316	1.44	II	NO	335	Off-pump CABG
371	Male	70	1.8451	H	3.36	0.526339	72	51	21	29.1667	54	4	1	9	Alive	65.8	1.81823	NO	61.3277	15.4	NO	NO	YES	YES	NO	22.056	1.57	II	NO	395	Valve + CABG + TA replacement
372	Male	61	1.78533	H	0.78	-0.107905	65	52	13	20	67	3	2	7	Alive	21.4	1.33041	NO	61.643	12.8	NO	NO	NO	YES	NO	23.7197	1.81	II	NO	159	Valve
373	Female	62	1.79239	H	0.99	-0.00436481	61	41	20	32.7869	75	4	2	8	Alive	31.2	1.49415	NO	81.1153	12	NO	NO	YES	NO	NO	24.2382	1.53	II	NO	340	Off-pump CABG
374	Male	73	1.86332	H	0.97	-0.0132283	79	52	27	34.1772	54	3.5	2	10	Alive	11.5	1.0607	NO	87.7611	14.7	NO	NO	YES	YES	NO	24.9805	1.68	I	NO	234	Off-pump CABG
375	Male	44	1.64345	H	3.2	0.50515	71	51	20	28.169	28	3	2	12	Alive	24.1	1.38202	NO	84.7475	14.5	NO	NO	YES	YES	NO	24.5139	2.04	II	NO	184	Valve
376	Male	58	1.76343	H	3.16	0.499687	57.5	43	14.5	25.2174	62	20	3	19	Alive	37.5	1.57403	NO	20.1621	11.3	YES	YES	YES	YES	NO	28.4341	1.9	II	NO	281	Valve+CABG
377	Male	71	1.85126	H	3.87	0.587711	61	44	17	27.8689	25	4	1	19	Alive	74.9	1.87448	NO	80.5407	15.2	NO	NO	NO	NO	NO	22.8275	1.8	II	NO	234	Valve+CABG
378	Male	83	1.91908	H	2.48	0.394452	67.5	45	22.5	33.3333	69	6	3	23	Alive	108.4	2.03503	NO	47.7484	9.7	YES	NO	YES	YES	NO	23.4711	1.72	II	NO	230	Off-pump CABG
379	Female	45	1.65321	H	1.62	0.209515	65.5	56	9.5	14.5038	60	72	7	20	Alive	57.5	1.75967	NO	142.679	13.6	NO	NO	YES	YES	NO	25.2493	2	I	NO	397	Valve + TA replacement
380	Female	65	1.81291	H	1.99	0.298853	59	44.5	14.5	24.5763	66	4.5	2	12	Alive	129.9	2.11361	NO	61.9752	13.9	NO	NO	NO	YES	NO	27.9525	1.71	II	NO	333	Valve + TA replacement
381	Female	72	1.85733	H	1.97	0.294466	55.3	42	13.3	24.0506	74	11	3	20	Alive	1577.3	3.19791	NO	3.89644	12.8	NO	NO	NO	NO	YES	18.7872	1.28	I	NO	249	Valve
382	Male	78	1.89209	H	4.24	0.627366	70	32	38	54.2857	70	13	5	13	Alive	31.2	1.49415	NO	151.4	13.1	NO	YES	YES	YES	NO	22.4609	1.61	II	NO	487	Valve+CABG
383	Female	30	1.47712	H	0.62	-0.207608	74.5	60	14.5	19.4631	71	3	1	10	Alive	61	1.78533	NO	110.46	12.6	NO	NO	NO	NO	NO	24.0344	1.56	I	NO	197	Valve
384	Female	70	1.8451	H	1.58	0.198657	71.5	40	31.5	44.0559	71	8	2	14	Alive	51.9	1.71517	NO	96.7449	12.9	NO	NO	YES	YES	NO	18.9904	1.37	II	NO	185	Valve
385	Male	67	1.82607	H	9.25	0.966142	57	43	14	24.5614	53	100	12	69	Alive	96.1	1.98272	NO	66.7505	10.3	NO	NO	NO	YES	NO	18.5736	1.59	II	NO	578	CABG + TA replacement
386	Female	80	1.90309	H	7.49	0.874482	59.5	49	10.5	17.6471	65	6	3	15	Alive	73.2	1.86451	NO	55.8396	11.6	NO	NO	NO	YES	NO	21.9895	1.43	II	NO	294	Valve + CABG + TA replacement
387	Male	57	1.75587	H	1.58	0.198657	58	40	18	31.0345	37	3	2	15	Alive	130.9	2.11694	NO	88.4278	14.1	NO	NO	YES	YES	NO	25.6984	1.77	III	YES	232	Valve + TA replacement
388	Male	85	1.92942	H	2.36	0.372912	54.5	34	20.5	37.6147	57	7	2	17	Alive	185.6	2.26858	NO	55.4188	10.8	NO	NO	NO	YES	NO	22.3214	1.73	I	NO	264	Off-pump CABG
389	Male	72	1.85733	H	4.22	0.625312	57	46	11	19.2982	61	4	2	18	Alive	226.1	2.3543	NO	30.0695	13.3	NO	NO	NO	NO	NO	22.9967	1.67	I	NO	306	Valve
390	Female	78	1.89209	H	1.33	0.123852	63	40	23	36.5079	78	4	24	32	Alive	621.5	2.79344	NO	64.6895	12.3	NO	NO	YES	NO	NO	23.4591	1.51	II	NO	186	Valve
391	Male	63	1.79934	H	1.94	0.287802	52.4	44	8.4	16.0305	48	7	4	29	Alive	267.3	2.427	NO	6.25243	9	NO	NO	NO	YES	NO	23.3576	1.82	II	NO	256	Valve
392	Male	72	1.85733	H	3.07	0.487138	63	44	19	30.1587	59	5	1	13	Alive	36.1	1.55751	NO	70.6374	13	NO	YES	NO	YES	NO	23.3355	1.68	II	NO	336	Off-pump CABG
393	Male	67	1.82607	H	1.93	0.285557	69.5	32	37.5	53.9568	74	16	2	12	Alive	26.5	1.42325	NO	91.4402	13.7	NO	NO	NO	NO	NO	26.5058	1.82	I	NO	367	TA replacement
394	Male	54	1.73239	H	0.5	-0.30103	67	54	13	19.403	64	4	1	8	Alive	53.4	1.72754	NO	65.3093	15	NO	NO	NO	NO	NO	27.7447	2.01	I	NO	179	Valve
395	Male	60	1.77815	H	9.12	0.959995	52	46	6	11.5385	61	16	8	44	Alive	604.6	2.78147	NO	94.3825	11.6	NO	NO	YES	YES	NO	26.0363	1.99	IV	YES	261	Valve
396	Male	65	1.81291	H	0.67	-0.173925	60	49	11	18.3333	51	48	4	11	Alive	53.9	1.73159	NO	57.547	12.3	NO	NO	NO	NO	NO	0	1.92	I	NO	58	Adult Congenital
397	Female	54	1.73239	H	1.74	0.240549	60	38	22	36.6667	78	6	1	8	Alive	24.6	1.39094	NO	35.1308	12.8	NO	NO	YES	YES	NO	20.7008	2.02	II	NO	188	Valve
398	Male	71	1.85126	H	1.26	0.100371	70.5	42	28.5	40.4255	48	4	1	11	Alive	122.5	2.08814	NO	57.0809	15.2	NO	NO	NO	NO	NO	23.1574	1.42	I	NO	250	Off-pump CABG
399	Male	65	1.81291	H	2.83	0.451786	68	44.5	23.5	34.5588	72	6	2	10	Alive	11.3	1.05308	NO	72.7417	14.6	NO	YES	YES	YES	NO	19.5502	1.86	II	NO	374	Valve + TA replacement
400	Male	75	1.87506	H	3.24	0.510545	58.5	46	12.5	21.3675	44	4.5	2	23	Alive	104	2.01703	NO	48.6861	11.5	NO	NO	NO	YES	NO	23.8123	1.61	II	NO	243	Off-pump CABG
401	Female	65	1.81291	H	3.23	0.509203	59	32	27	45.7627	68	6	1	12	Alive	195	2.29003	NO	71.7235	11.7	NO	NO	YES	YES	NO	20.7345	1.77	II	NO	219	Valve
402	Male	76	1.88081	H	1.63	0.212188	63	44	19	30.1587	73	4	1	11	Alive	212	2.32634	NO	49.4497	12.9	YES	NO	NO	NO	NO	0	1.92	II	NO	290	Valve
403	Female	65	1.81291	H	1.94	0.287802	73.5	49	24.5	33.3333	44	10	1	12	Alive	420.7	2.62397	NO	96.5744	13	NO	NO	YES	YES	NO	21.0799	1.87	II	NO	322	Valve
404	Male	44	1.64345	H	0.55	-0.259637	65	46	19	29.2308	81	3	1	8	Alive	37.9	1.57864	NO	84.7475	12.8	NO	NO	YES	NO	NO	20.3125	1.74	II	NO	238	Off-pump CABG
405	Female	84	1.92428	H	2.83	0.451786	66.5	46	20.5	30.8271	77	5	3	24	Alive	222.7	2.34772	NO	38.5073	11.6	NO	NO	NO	YES	NO	19.1619	1.6	II	NO	300	Valve+CABG
406	Male	69	1.83885	H	1.17	0.0681859	67	46.5	20.5	30.597	50	7	1	25	Alive	23.8	1.37658	NO	65.3762	14.7	YES	YES	YES	NO	NO	25.8166	1.42	I	NO	213	Valve
407	Female	68	1.83251	H	2.48	0.394452	69	15	54	78.2609	70	13	3	10	Alive	11.1	1.04532	NO	107.523	13.8	NO	NO	NO	NO	NO	22.6116	1.61	I	NO	356	Valve + TA replacement
408	Female	71	1.85126	H	1.23	0.0899051	69.5	40	29.5	42.446	61	4	3	8	Alive	729.6	2.86308	NO	88.1157	11.7	NO	NO	YES	NO	NO	25.2241	1.71	I	NO	233	Off-pump CABG
409	Male	71	1.85126	L	11.06	1.04376	45.5	20	25.5	56.044	45	6	1	2	Deceased	1029.9	3.0128	NO	3.99474	13.7	NO	NO	YES	YES	YES	22.9095	1.72	II	NO	617	Valve+CABG
410	Male	64	1.80618	H	0.76	-0.119186	62.75	49	13.75	21.9124	61	6	1	9	Alive	53.7	1.72997	NO	61.4927	14.6	NO	YES	NO	NO	NO	19.2389	1.34	I	NO	253	Off-pump CABG
411	Male	67	1.82607	H	4.07	0.609594	65.5	51	14.5	22.1374	56	15	3	15	Alive	119.9	2.07882	NO	43.9272	7.4	NO	NO	YES	YES	NO	25.5593	1.67	I	NO	391	TA replacement
412	Male	62	1.79239	H	0.71	-0.148742	75	52	23	30.6667	70	4	1	9	Alive	12	1.07918	NO	65.0132	14.9	NO	NO	YES	YES	NO	31.0035	1.33	I	NO	225	Off-pump CABG
413	Female	84	1.92428	L	3.14	0.49693	40.5	28	12.5	30.8642	67	6	3	20	Alive	224.6	2.35141	NO	74.3449	11.8	NO	NO	NO	YES	NO	16.8462	1.74	II	NO	193	Valve+CABG
414	Male	71	1.85126	H	25.5	1.40654	61.5	45	16.5	26.8293	29	11	4	26	Alive	83.4	1.92117	NO	34.8479	9.5	NO	NO	YES	NO	NO	17.8893	1.44	II	NO	358	Valve
415	Female	75	1.87506	L	10.464	1.0197	41.5	29	12.5	30.1205	37	10	3	25	Alive	9302	3.96858	NO	4.48952	12.6	NO	NO	NO	NO	NO	20.4501	1.5	II	NO	382	Valve
416	Male	73	1.86332	H	0.98	-0.00877392	66.5	47	19.5	29.3233	63	4	1	7	Alive	15.9	1.2014	NO	59.2139	14.8	NO	NO	YES	YES	NO	24.1972	1.47	I	NO	188	Valve
417	Male	59	1.77085	H	2.03	0.307496	69	47	22	31.8841	55	5	2	10	Alive	168.8	2.22737	NO	82.4613	14	YES	NO	NO	NO	NO	21.5184	1.4	II	NO	272	Valve
418	Female	67	1.82607	H	5.96	0.775246	56.8	44	12.8	22.5352	53	6	3	23	Alive	285.5	2.45561	NO	35.1349	11.2	NO	NO	NO	NO	NO	21.5609	1.94	II	NO	307	Valve
419	Female	74	1.86923	H	1.26	0.100371	73	51	22	30.137	75	4.5	1	8	Alive	10.8	1.03342	NO	57.1	12.4	NO	YES	YES	YES	NO	33.3195	1.63	II	NO	178	Off-pump CABG
420	Male	63	1.79934	H	0.73	-0.136677	61	52	9	14.7541	68	4	1	10	Alive	15.9	1.2014	NO	44.334	12.8	NO	YES	YES	YES	NO	27.0169	1.56	I	NO	267	Off-pump CABG
421	Male	33	1.51851	H	1.69	0.227887	89	65	24	26.9663	68	7	1	8	Alive	37.6	1.57519	NO	62.8266	15.6	NO	NO	NO	NO	NO	25.5296	1.44	II	NO	231	Valve
422	Male	56	1.74819	H	7.88	0.896526	57	40	17	29.8246	75	3	2	12	Alive	356.5	2.55206	NO	45.4754	15.4	NO	NO	NO	NO	NO	19.639	1.57	III	YES	312	Valve
423	Female	67	1.82607	H	2.98	0.474216	65	57	8	12.3077	68	5	1	12	Alive	283	2.45179	NO	20.2031	8.6	NO	YES	NO	YES	NO	23.9188	1.81	I	NO	233	Off-pump CABG
424	Male	41	1.61278	H	7.66	0.884229	50.5	50	0.5	0.990099	57	120	17	17	Deceased	300.7	2.47813	NO	37.883	11.2	NO	NO	NO	NO	NO	25.2939	1.53	II	NO	314	Valve
425	Male	75	1.87506	L	2.12	0.326336	44.5	28.5	16	35.9551	65	134	12	22	Alive	285.6	2.45576	NO	75.8663	13.3	NO	NO	YES	YES	NO	28.8644	1.68	I	NO	482	Valve+CABG
426	Female	77	1.88649	H	5.19	0.715167	64.5	35	29.5	45.7364	68	6	1	8	Alive	164.9	2.21722	NO	30.9292	14.3	NO	NO	NO	YES	NO	25.2556	2.04	II	NO	203	Valve
427	Female	67	1.82607	H	1.03	0.0128372	73	43	30	41.0959	68	3	1	8	Alive	10.4	1.01703	NO	71.1024	12.1	NO	NO	NO	NO	NO	21.3333	1.9	I	NO	174	Valve
428	Male	76	1.88081	H	3.63	0.559907	61.5	46	15.5	25.2033	70	4	2	12	Alive	25.7	1.40993	NO	85.3579	13.3	NO	YES	NO	NO	NO	24.4848	1.8	II	NO	336	Valve
429	Male	55	1.74036	H	3.44	0.536558	51	16	35	68.6275	73	4	2	13	Alive	242.9	2.38543	NO	3.9583	10.4	NO	NO	YES	YES	YES	29.0659	1.72	IV	YES	319	Off-pump CABG
430	Female	61	1.78533	H	0.64	-0.19382	64	27	37	57.8125	67	3	1	8	Alive	40.5	1.60746	NO	58.6456	11.5	NO	NO	NO	NO	NO	22.3263	2	II	NO	151	Adult Congenital
431	Male	63	1.79934	H	0.55	-0.259637	73	55	18	24.6575	53	2	1	7	Alive	186.2	2.26998	NO	65.4937	14.2	NO	NO	YES	YES	NO	31.975	1.71	I	NO	153	Valve
432	Female	80	1.90309	H	11.4	1.0569	61.5	32	29.5	47.9675	72	14	5	36	Deceased	41.3	1.61595	NO	70	10.8	NO	NO	NO	NO	NO	21.4	1.28	I	NO	67	TA replacement
433	Male	60	1.77815	H	1.15	0.0606978	75	51.5	23.5	31.3333	74	4	1	9	Alive	60	1.77815	NO	73.4515	15.6	NO	NO	NO	NO	NO	21.2111	1.61	II	NO	171	Valve
434	Male	64	1.80618	H	3.04	0.482874	67.5	49	18.5	27.4074	71	3	1	10	Alive	19.1	1.28103	NO	32.4908	15.4	NO	YES	YES	YES	NO	29.3848	1.56	I	NO	337	Off-pump CABG
435	Male	79	1.89763	H	1.96	0.292256	59.5	55	4.5	7.56303	63	4	1	8	Alive	53.7	1.72997	NO	66.9917	12.7	NO	YES	YES	YES	NO	22.0703	1.37	II	NO	122	Off-pump CABG
436	Female	73	1.86332	H	2	0.30103	69.5	51	18.5	26.6187	72	4	1	11	Alive	209.4	2.32098	NO	62.8017	11.3	NO	NO	NO	NO	NO	27.9706	1.59	II	NO	214	Valve
437	Female	77	1.88649	H	3.66	0.563481	58	35	23	39.6552	75	8	2	15	Alive	121.3	2.08386	NO	53.3359	10.5	NO	YES	YES	YES	NO	16.5984	1.43	II	NO	257	On-pump CABG
438	Male	78	1.89209	H	2.63	0.419956	58	54	4	6.89655	49	6	1	10	Alive	253.7	2.40432	NO	64.7048	11.3	YES	YES	YES	YES	NO	23.8754	1.77	II	NO	200	Valve
439	Female	76	1.88081	L	15.38	1.18696	47	16	31	65.9574	47	120	12	41	Alive	208.1	2.31827	NO	5.42865	11.5	NO	NO	NO	YES	NO	21.4944	1.73	I	NO	434	CABG + TA replacement
440	Male	61	1.78533	H	1.13	0.0530784	70	61	9	12.8571	50	4	1	8	Alive	5.7	0.755875	NO	71.2242	16.8	NO	YES	NO	YES	NO	26.5668	1.67	II	NO	151	Off-pump CABG
441	Male	66	1.81954	H	1.6	0.20412	69	61	8	11.5942		5	2	7	Alive	57.8	1.76193	NO	64.6251	15.4	NO	NO	YES	NO	NO	22.1367	1.51	I	NO	183	Off-pump CABG
442	Female	65	1.81291	H	1.32	0.120574	75.5	41	34.5	45.6954	78	4	1	14	Alive	14.1	1.14922	NO	68.1646	12.1	NO	YES	YES	YES	NO	37.762	1.82	II	NO	235	Valve
443	Male	73	1.86332	H	1.68	0.225309	62.5	45	17.5	28	71	4	1	9	Alive	81.1	1.90902	NO	66.7862	13.5	NO	NO	NO	NO	NO	20.7573	1.68	II	NO	185	Valve
444	Male	78	1.89209	H	1.12	0.049218	52.3	40	12.3	23.5182	68	4	1	8	Alive	27.1	1.43297	NO	77.238	12.7	YES	NO	YES	NO	NO	20.6025	1.82	I	NO	194	Off-pump CABG
445	Female	81	1.90849	H	6.23	0.794488	60	49	11	18.3333	74	35	8	59	Alive	281	2.44871	NO	20.1259	9.2	NO	YES	YES	YES	NO	25.5442	2.01	II	NO	386	Valve+CABG
446	Male	78	1.89209	H	3.72	0.570543	51	29	22	43.1373	49	3	1	10	Alive	98.7	1.99432	NO	60.152	12.9	NO	YES	NO	YES	NO	23.9574	1.99	I	NO	258	Off-pump CABG
447	Female	69	1.83885	L	5.77	0.761176	31.5	19	12.5	39.6825	62	12	2	11	Alive	3948.3	3.59641	NO	3.34828	9.8	NO	NO	YES	YES	YES	18.902	1.83	III	YES	266	Valve
448	Female	82	1.91381	H	15.75	1.19728	66	16.5	49.5	75		144	35	63	Alive	37.8	1.57749	YES	57.9775	11.8	NO	NO	NO	YES	NO	22.0741	1.6	IV	YES	485	Valve + TA replacement
449	Female	65	1.81291	H	0.8	-0.09691	77	37.5	39.5	51.2987	72	4	1	7	Alive	31.7	1.50106	NO	88.4774	14.1	NO	NO	NO	NO	NO	21.5645	1.67	II	NO	220	Valve
450	Female	78	1.89209	H	21.25	1.32736	58.5	38	20.5	35.0427	63	120	78	61	Alive	1934	3.28646	NO	20.8242	9.2	NO	YES	NO	NO	NO	25.6312	1.67	IV	YES	238	Off-pump CABG
451	Female	47	1.6721	H	0.62	-0.207608	72.5	53	19.5	26.8966	59	4	1	11	Alive	14	1.14613	NO	78.7183	14.9	NO	NO	YES	NO	NO	26.1421	1.63	I	NO	329	On-pump CABG
452	Female	45	1.65321	H	5.14	0.710963	61	26	35	57.377	64	12	4	13	Alive	25.4	1.40483	NO	142.679	13.6	NO	NO	YES	YES	NO	25.2493	1.3	I	NO	397	Valve + TA replacement
453	Male	79	1.89763	L	3.63	0.559907	45.5	19	26.5	58.2418	60	6	3	11	Alive	343.8	2.53631	NO	5.74616	11.2	YES	YES	NO	NO	YES	22.231	1.34	II	NO	231	Off-pump CABG
454	Male	25	1.39794	H	0.96	-0.0177288	72	52.5	19.5	27.0833	66	4	1	8	Alive	21.3	1.32838	NO	96.9863	16.7	NO	NO	NO	NO	NO	19.3792	1.71	II	NO	251	Valve
455	Female	67	1.82607	H	4.74	0.675778	50.5	48.5	2	3.9604	40	4	1	65	Alive	220.9	2.3442	NO	66.4717	13	NO	NO	NO	NO	NO	22.1916	1.55	II	NO	251	Valve
456	Female	73	1.86332	H	1.22	0.0863598	56	48	8	14.2857	71	14	2	16	Alive	198.7	2.2982	NO	73.1771	13.1	NO	NO	NO	NO	NO	22.9441	1.47	II	NO	301	Valve
457	Male	62	1.79239	H	1.39	0.143015	68.5	49.5	19	27.7372	35	6.5	2	12	Alive	88.8	1.94841	NO	98.38	13.7	NO	NO	YES	YES	NO	21.4902	1.64	II	NO	377	Valve+CABG
458	Male	67	1.82607	H	2.83	0.451786	65.5	49	16.5	25.1908	79	6	2	28	Alive	69.7	1.84323	NO	65.1294	14.1	NO	NO	NO	YES	NO	22.9472	1.8	II	NO	534	Valve + TA replacement
459	Female	84	1.92428	H	9.99	0.999565	65	58	7	10.7692	66	6	1	16	Alive	131	2.11727	NO	60.3222	11.1	NO	NO	YES	YES	NO	18.2222	1.33	IV	YES	174	Valve
460	Female	54	1.73239	H	9.91	0.996074	50.5	15	35.5	70.297	64	78	10	38	Alive	584.4	2.76671	NO	53.1392	9.3	NO	NO	NO	NO	NO	26.5778	1.56	I	NO	667	Valve + TA replacement
461	Male	68	1.83251	H	6.2	0.792392	55	43	12	21.8182	31	6	1	12	Alive	496.1	2.69557	NO	80.3401	12.4	NO	NO	YES	YES	NO	20.202	1.61	II	NO	283	Valve + TA replacement
462	Female	70	1.8451	H	0.83	-0.0809219	52.5	39	13.5	25.7143	68	5	1	11	Alive	134.7	2.12937	NO	86.6155	12.8	NO	NO	NO	YES	NO	19.4613	1.5	I	NO	354	Valve + TA replacement
463	Female	71	1.85126	L	1.28	0.10721	44	28	16	36.3636	71	5	1	9	Alive	26	1.41497	NO	71.1637	12.7	NO	NO	NO	NO	NO	23.0202	1.39	II	NO	174	Valve
464	Male	71	1.85126	H	40.75	1.61013	55	53	2	3.63636	31	16	6	78	Alive	228.6	2.35908	NO	56.4629	10	NO	NO	NO	NO	NO	21.9651	1.67	IV	YES	334	Valve
465	Male	71	1.85126	H	11.3	1.05308	60	46	14	23.3333	63	28	5	16	Alive	86	1.9345	NO	58.3565	10.6	NO	YES	YES	YES	NO	34.375	1.93	IV	YES	169	Off-pump CABG
466	Male	70	1.8451	H	6.09	0.784617	54	47	7	12.963	34	9	3	14	Alive	69.1	1.83948	NO	7.2126	13.4	NO	YES	NO	YES	YES	25.7539	1.79	II	NO	243	Off-pump CABG
467	Male	58	1.76343	L	0.94	-0.0268721	38.5	35.5	3	7.79221	59	6	1	10	Alive	537.2	2.73014	NO	5.04836	10.7	NO	YES	NO	YES	YES	29.7576	1.92	I	NO	246	Off-pump CABG
468	Female	61	1.78533	H	0.85	-0.0705811	74	37	37	50	69	2.5	1	7	Alive	64.3	1.80821	NO	66.1235	13.2	NO	NO	NO	NO	NO	26.5731	1.68	II	NO	163	Adult Congenital
469	Male	69	1.83885	H	31.9	1.50379	56	50	6	10.7143	25	38	18	99	Alive	174.8	2.24254	NO	46.2993	12.8	NO	NO	NO	NO	NO	17.1753	1.64	IV	YES	505	Valve + TA replacement
470	Female	70	1.8451	H	1.28	0.10721	56.5	23	33.5	59.292	55	5	1	17	Alive	123.6	2.09202	NO	69.0148	12.9	NO	NO	NO	NO	NO	16.3495	1.36	II	NO	250	Valve
471	Male	46	1.66276	H	0.5	-0.30103	81	65.5	15.5	19.1358	66	3	1	8	Alive	33.7	1.52763	NO	81.4156	13.7	NO	NO	NO	NO	NO	23.7812	1.88	I	NO	181	Valve
472	Male	67	1.82607	H	29.06	1.4633	58	35	23	39.6552	47	56	6	26	Alive	75	1.87506	NO	42.8361	13	NO	NO	NO	NO	NO	20.6055	1.71	II	NO	552	Valve + TA replacement
473	Male	49	1.6902	H	0.5	-0.30103	69	44	25	36.2319	68	7	1	18	Alive	25.1	1.39967	NO	124.588	14.8	NO	NO	NO	NO	NO	18.1787	1.36	II	NO	251	Valve
474	Male	56	1.74819	H	0.56	-0.251812	68	34	34	50	71	4	1	12	Alive	308.9	2.48982	NO	110.887	14.8	NO	NO	NO	YES	NO	21.3964	1.61	II	NO	175	Valve
475	Male	76	1.88081	H	4.53	0.656098	57.5	42.5	15	26.087	67	5	1	12	Alive	181.3	2.2584	NO	76.6816	15.2	NO	NO	NO	YES	NO	20.6059	1.76	I	NO	236	Off-pump CABG
476	Male	32	1.50515	H	1.83	0.262451	81.5	57	24.5	30.0613	59	4	2	8	Alive	22.6	1.35411	NO	84.6218	14.8	NO	NO	NO	YES	NO	25.1042	1.84	II	NO	188	Valve
477	Female	77	1.88649	H	1.1	0.0413927	63	50	13	20.6349	72	8	1	7	Alive	100.4	2.00173	NO	80.8695	11.8	NO	NO	NO	YES	NO	19.91	1.41	I	NO	165	Valve
478	Male	65	1.81291	H	2.55	0.40654	65	29.5	35.5	54.6154	70	17	9	40	Alive	10.1	1.00432	YES	79.047	15	NO	NO	YES	NO	NO	25.6489	1.89	I	NO	498	TA replacement
479	Female	43	1.63347	H	1.04	0.0170333	65	38	27	41.5385	66	43	4	13	Alive	133.5	2.12548	NO	106.31	9.5	NO	NO	NO	NO	NO	0	1.7	I	NO	242	On-pump CABG
480	Male	80	1.90309	H	11.55	1.06258	51.5	41	10.5	20.3883	33	5	2	22	Alive	317.3	2.50147	NO	65.8917	14	NO	YES	NO	NO	NO	17.9767	1.52	I	NO	309	Off-pump CABG
481	Male	37	1.5682	H	9.22	0.964731	84	36.5	47.5	56.5476	60	26	6	28	Alive	52.4	1.71933	NO	62.6301	16.5	NO	NO	NO	YES	NO	26.1224	1.97	I	NO	139	TA replacement
482	Male	70	1.8451	H	1.67	0.222716	71.5	50.5	21	29.3706	69	4	1	6	Alive	27	1.43136	NO	67.5954	13	NO	NO	NO	YES	NO	24.093	1.79	II	NO	44	Valve
483	Female	73	1.86332	H	16.58	1.21958	57	38	19	33.3333	71	48	7	39	Alive	134.7	2.12937	NO	37.3327	7.9	NO	NO	NO	NO	NO	20.3159	1.36	III	YES	182	Valve
484	Male	60	1.77815	H	6.15	0.788875	53	30.5	22.5	42.4528	29	5	1	12	Alive	128.3	2.10823	NO	27.911	12.7	NO	YES	NO	NO	NO	20.7485	1.68	II	NO	323	Off-pump CABG
485	Male	69	1.83885	H	1.63	0.212188	60	37	23	38.3333	62	3	1	7	Alive	44.2	1.64542	NO	25.1655	11.1	YES	YES	YES	YES	NO	25.5593	1.85	II	NO	132	Off-pump CABG
486	Male	68	1.83251	H	2.13	0.32838	72.5	27	45.5	62.7586	71	4	2	14	Alive	131	2.11727	NO	63.3123	12.4	NO	NO	YES	YES	NO	19.1953	1.55	I	NO	411	Off-pump CABG
487	Male	59	1.77085	H	2.54	0.404834	71.5	38	33.5	46.8531	62	4	1	11	Alive	20.5	1.31175	NO	76.8399	14.6	NO	NO	YES	YES	NO	24.2347	1.79	II	NO	211	Off-pump CABG
488	Female	58	1.76343	H	0.69	-0.161151	52	38	14	26.9231	67	2	1	7	Alive	33	1.51851	NO	76.77	12.3	NO	NO	NO	NO	NO	24.974	1.6	I	NO	31	Adult Congenital
489	Male	74	1.86923	L	7.9	0.897627	47	45.5	1.5	3.19149	67	33	7	31	Alive	212.9	2.32818	NO	55.198	6.7	NO	NO	NO	YES	NO	19.5892	1.6	II	NO	188	Valve+CABG
490	Male	67	1.82607	H	0.68	-0.167491	73	41	32	43.8356	71	5	1	7	Alive	25	1.39794	NO	79.5062	15.1	NO	YES	NO	YES	NO	27.7206	1.79	II	NO	58	Valve
491	Male	72	1.85733	H	2.58	0.41162	65.5	27.5	38	58.0153	45	4	1	9	Alive	181.1	2.25792	NO	60.1337	13.9	NO	NO	YES	YES	NO	22.3467	1.75	I	NO	404	Off-pump CABG
492	Male	79	1.89763	H	0.86	-0.0655015	67.5	49.5	18	26.6667	65	7	2	10	Alive	174.3	2.2413	NO	81.7797	13.8	NO	NO	NO	YES	NO	26.079	1.8	I	NO	61	Valve
493	Male	73	1.86332	H	16.91	1.22814	51	44	7	13.7255	68	6	4	14	Alive	122.8	2.0892	NO	56.6276	10.8	NO	NO	NO	YES	NO	20.7545	1.74	II	NO	146	Valve
494	Female	64	1.80618	H	2.28	0.357935	76	48.5	27.5	36.1842	73	2	1	10	Alive	45	1.65321	NO	97.0051	12.9	NO	NO	NO	YES	NO	23.6146	1.63	I	NO	91	Valve
495	Male	77	1.88649	H	4.31	0.634477	63	43	20	31.746	44	4	7	17	Alive	127.8	2.10653	NO	44.4655	13.4	NO	NO	NO	YES	NO	26.7759	1.68	I	NO	268	Off-pump CABG
496	Male	75	1.87506	H	1.42	0.152288	62.5	37.5	25	40	78	5	5	20	Alive	36.4	1.5611	NO	37.4216	11.7	NO	NO	YES	YES	NO	19.8992	1.58	II	NO	102	Valve + TA replacement
497	Male	67	1.82607	H	0.82	-0.0861861	58.5	45	13.5	23.0769	70	4	1	13	Alive	20.3	1.3075	NO	58.0388	16.4	YES	NO	YES	YES	NO	25.8876	1.64	I	NO	225	Off-pump CABG
498	Male	74	1.86923	H	1.49	0.173186	54	42	12	22.2222	37	2	2	11	Alive	448.2	2.65147	NO	66.5259	13.3	YES	YES	YES	YES	NO	20.8933	1.51	II	NO	56	Valve
499	Male	70	1.8451	H	1.71	0.232996	66	60	6	9.09091	48	4	1	16	Alive	129.4	2.11193	NO	78.513	12.5	YES	NO	YES	YES	NO	25.0995	1.8	II	NO	191	Off-pump CABG
500	Female	78	1.89209	H	1.4	0.146128	72	46	26	36.1111	75	4	1	12	Alive	15.8	1.19866	NO	69.2689	13.3	NO	YES	YES	NO	NO	23.7311	1.26	II	NO	54	Valve
501	Male	56	1.74819	H	0.5	-0.30103	80	56	24	30	72	2	1	14	Alive	50.6	1.70415	NO	84.9439	11.9	NO	NO	NO	NO	NO	19.8413	1.65	I	NO	275	Off-pump CABG
502	Female	74	1.86923	H	3.68	0.565848	72.5	35	37.5	51.7241	61	12	5	38	Deceased	91.1	1.95952	NO	30.0187	10.7	NO	YES	NO	YES	NO	39.6861	1.68	II	NO	137	Valve
503	Female	81	1.90849	H	1.47	0.167317	65	35	30	46.1538	65	4	1	9	Alive	25.3	1.40312	NO	72.3434	11.7	NO	NO	YES	NO	NO	20.5068	1.28	II	NO	63	Valve
504	Female	64	1.80618	H	1.8	0.255273	74	35	39	52.7027	78	10	9	21	Alive	58	1.76343	NO	74.6314	12.8	NO	NO	NO	NO	NO	23.3263	1.37	I	NO	108	TA replacement
505	Male	80	1.90309	H	2.05	0.311754	68	54	14	20.5882	52	4	2	10	Alive	223.8	2.34986	NO	35.6574	13.8	NO	NO	NO	YES	NO	28.0778	1.89	II	NO	271	Off-pump CABG
506	Male	59	1.77085	H	0.5	-0.30103	61	50	11	18.0328	65	4	1	9	Alive	186.9	2.27161	NO	70.1024	15.2	NO	NO	NO	NO	NO	26.4817	2.06	II	NO	108	Valve
507	Female	79	1.89763	L	4.87	0.687529	47	32.5	14.5	30.8511	58	4	13	16	Alive	557.3	2.74609	NO	49.5069	13.2	NO	NO	NO	NO	NO	26.1775	1.49	II	NO	240	Valve
508	Male	67	1.82607	H	0.82	-0.0861861	79	64	15	18.9873	69	6	2	11	Alive	122.8	2.0892	NO	69.332	14.5	NO	NO	NO	YES	NO	29.3848	1.89	II	NO	263	Off-pump CABG
509	Female	75	1.87506	L	2.38	0.376577	34.5	30	4.5	13.0435	54	12	5	16	Alive	268.5	2.42894	NO	10.0129	14	NO	NO	NO	NO	YES	17.7458	1.34	II	NO	79	Valve
510	Male	70	1.8451	H	0.99	-0.00436481	60.5	36	24.5	40.4959	64	4	1	7	Alive	119	2.07555	NO	51.1299	14.6	NO	YES	NO	YES	NO	25.8876	1.64	II	NO	254	Off-pump CABG
511	Female	57	1.75587	H	0.98	-0.00877392	52	35	17	32.6923	60	4	2	8	Alive	12	1.07918	NO	105.064	13.2	NO	YES	NO	YES	NO	21.6418	1.63	II	NO	241	Off-pump CABG
512	Female	65	1.81291	H	2.29	0.359835	56	32	24	42.8571	62	3	1	11	Alive	345.6	2.53857	NO	51.0268	14	NO	YES	YES	YES	NO	26.1719	1.72	II	NO	121	Valve
513	Male	81	1.90849	H	6.88	0.837588	69	49	20	28.9855	78	6	4	18	Alive	235.4	2.37181	NO	74.209	10.3	YES	YES	YES	NO	NO	19.4771	1.4	II	NO	131	Valve+CABG
514	Male	70	1.8451	H	1.97	0.294466	63	46	17	26.9841	71	4	3	13	Alive	39.3	1.59439	NO	3.76066	13.2	NO	YES	NO	NO	YES	25.6	1.96	II	NO	315	Off-pump CABG
515	Male	80	1.90309	H	7.64	0.883093	64	55	9	14.0625	55	4	2	12	Alive	165.4	2.21854	NO	25.6991	10.8	NO	NO	YES	YES	NO	22.5827	1.66	II	NO	63	Valve
516	Female	63	1.79934	H	21.79	1.33826	54.5	27	27.5	50.4587	52	11	3	61	Alive	339.4	2.53071	NO	87.4335	11.9	NO	YES	NO	NO	NO	22.3389	1.46	I	NO	163	Adult Congenital
517	Male	69	1.83885	H	3.91	0.592177	57	42	15	26.3158	71	16	4	24	Alive	138.9	2.1427	NO	4.85778	11.3	NO	NO	NO	YES	YES	21.875	1.59	II	NO	96	Valve+CABG
518	Male	77	1.88649	H	8.29	0.918555	65	29	36	55.3846	73	36	25	51	Alive	135.7	2.13258	YES	86.4277	12.6	YES	NO	NO	YES	NO	28.2549	1.9	IV	YES	363	Valve + TA replacement
519	Male	75	1.87506	H	1.15	0.0606978	64	45	19	29.6875	77	5	2	20	Alive	165.6	2.21906	NO	52.7199	14.7	NO	NO	NO	YES	NO	27.49	1.78	II	NO	119	Valve
520	Male	75	1.87506	H	1.62	0.209515	68	38	30	44.1176	66	5	1	9	Alive	19.5	1.29003	NO	75.8663	13.9	NO	YES	NO	NO	NO	19.9432	1.71	II	NO	351	Off-pump CABG
521	Male	79	1.89763	L	8.52	0.93044	39	30	9	23.0769	68	1120	47	47	Deceased	2302.8	3.36226	NO	3.82267	13.8	NO	YES	YES	YES	YES	22.9227	1.5	III	YES	82	Valve+CABG
522	Male	62	1.79239	H	0.59	-0.229148	70	63	7	10	60	4	1	9	Alive	115.7	2.06333	NO	80.1263	14.7	NO	YES	YES	YES	NO	28.4799	1.76	II	NO	221	Off-pump CABG
523	Female	84	1.92428	H	2.27	0.356026	63.5	37	26.5	41.7323	79	4	1	13	Alive	66.1	1.8202	NO	119.279	12.3	NO	NO	NO	NO	NO	24.6157	1.26	II	NO	64	Valve
524	Female	62	1.79239	L	1.04	0.0170333	48	28	20	41.6667	63	4	2	8	Alive	18.1	1.25768	NO	87.8359	11.1	NO	YES	NO	YES	NO	20.7756	1.43	II	NO	218	Off-pump CABG
525	Male	83	1.91908	L	5.29	0.723456	49	39	10	20.4082	22	5.5	1	11	Alive	139.7	2.1452	NO	66.0488	11.5	NO	NO	YES	NO	NO	24.1217	1.51	II	NO	237	Off-pump CABG
526	Male	66	1.81954	H	2.06	0.313867	69	63	6	8.69565	33	3	1	14	Alive	102.8	2.01199	NO	87.4766	12.6	NO	NO	YES	NO	NO	19.1247	1.59	II	NO	259	Off-pump CABG
527	Female	76	1.88081	H	4.6	0.662758	65.5	53	12.5	19.084	66	4	3	22	Alive	62.8	1.79796	NO	56.6677	12.4	NO	NO	YES	YES	NO	19.0675	1.47	II	NO	128	Valve + TA replacement
528	Female	42	1.62325	H	1.61	0.206826	56	39	17	30.3571	53	6	2	42	Alive	67	1.82607	NO	72.4	8.1	NO	NO	NO	NO	NO	15.9862	1.53	I	NO	95	Valve
529	Male	47	1.6721	H	0.56	-0.251812	71	58	13	18.3099	64	5	1	8	Alive	13.7	1.13672	NO	76.7583	14.6	YES	NO	NO	NO	NO	19.2672	1.69	II	NO	59	Valve
530	Female	76	1.88081	H	2.52	0.401401	59.5	47	12.5	21.0084	58	5	1	10	Alive	65.7	1.81757	NO	48.7878	13.8	NO	NO	YES	YES	NO	23.3726	1.51	II	NO	122	Valve
531	Male	80	1.90309	H	3.85	0.585461	62	44	18	29.0323	63	4	3	12	Alive	527.4	2.72214	NO	70.41	14.6	NO	NO	NO	NO	NO	28.0309	1.95	I	NO	127	Valve + TA replacement
532	Male	60	1.77815	H	0.96	-0.0177288	63.5	50	13.5	21.2598	68	3	1	8	Alive	107.7	2.03222	NO	108.713	12.9	NO	NO	YES	YES	NO	25.9701	1.76	II	NO	101	Valve
533	Male	76	1.88081	L	19.79	1.29645	49	48	1	2.04082	61	6	1	23	Alive	406.9	2.60949	NO	56.5957	14.6	NO	NO	NO	YES	NO	20.0035	1.5	II	NO	218	Valve + TA replacement
534	Female	74	1.86923	L	6.69	0.825426	43.5	20	23.5	54.023	77	264	38	38	Deceased	274.3	2.43823	NO	30.0187	10.7	NO	YES	NO	YES	NO	39.6861	1.68	II	NO	137	Valve
535	Female	79	1.89763	H	2.49	0.396199	70.5	61	9.5	13.4752	74	5	3	9	Alive	209.2	2.32056	NO	10.9717	9.6	NO	YES	NO	NO	NO	24.2713	1.4	II	NO	67	Valve
536	Female	75	1.87506	H	6.45	0.80956	72	49	23	31.9444	67	4	1	12	Alive	48.2	1.68305	NO	71.3104	12.4	NO	YES	NO	YES	NO	25.3277	1.58	II	NO	104	Valve
537	Male	74	1.86923	H	3.25	0.511883	60.5	42	18.5	30.5785	63	336	146	146	Deceased	46.5	1.66745	YES	30.7731	13.4	NO	NO	YES	YES	NO	24.8777	1.58	II	NO	119	Valve+CABG
538	Male	74	1.86923	H	16.21	1.20978	66	56	10	15.1515		11	1	8	Alive	24.9	1.3962	NO	39.3436	12.3	NO	NO	NO	YES	NO	24.0238	1.77	IV	YES	195	Off-pump CABG
539	Male	72	1.85733	H	3.16	0.499687	62	53	9	14.5161	54	5	1	8	Alive	231.1	2.3638	NO	4.85421	12.9	NO	YES	YES	YES	NO	19.433	1.54	I	NO	116	Off-pump CABG
540	Female	76	1.88081	H	5.87	0.768638	65	38	27	41.5385	59	13	1	10	Alive	286	2.45637	NO	28.187	12.1	NO	NO	YES	YES	NO	23.8444	1.49	II	NO	125	Valve + TA replacement
541	Male	29	1.4624	H	0.5	-0.30103	84.5	43	41.5	49.1124	59	4	1	8	Alive	15.5	1.19033	NO	89.3166	14.6	NO	NO	NO	NO	NO	19.0367	1.73	I	NO	59	Valve
542	Male	70	1.8451	H	14.13	1.15014	62.5	36	26.5	42.4	42	12	4	25	Alive	754.7	2.87777	NO	52.6857	16.2	NO	NO	NO	NO	NO	22.4998	1.72	II	NO	186	Valve + TA replacement
543	Female	60	1.77815	H	0.62	-0.207608	67	49	18	26.8657	75	4	1	9	Alive	58.5	1.76716	NO	83.4832	13.2	NO	NO	NO	NO	NO	20.3585	1.63	I	NO	94	Valve
544	Male	66	1.81954	L	4.56	0.658965	37.5	15	22.5	60	61	13	4	13	Alive	2355	3.37199	NO	5.4534	11.2	NO	YES	YES	YES	YES	22.5215	1.44	I	NO	145	Valve+CABG
545	Male	63	1.79934	L	3.31	0.519828	33.5	23	10.5	31.3433	71	8	4	20	Alive	4496.8	3.6529	NO	4.8803	9.1	NO	YES	NO	YES	YES	19.9337	1.67	II	NO	153	Valve+CABG
546	Female	83	1.91908	H	3.08	0.488551	57.5	44	13.5	23.4783	73	5	1	16	Alive	27.5	1.43933	NO	38.2375	11	NO	YES	NO	YES	NO	20.4082	1.45	II	NO	93	Valve+CABG
547	Male	64	1.80618	H	0.84	-0.0757207	70	61	9	12.8571	69	4	1	8	Alive	15.4	1.18752	NO	66.8029	14.6	NO	NO	NO	YES	NO	24.1588	1.81	II	NO	291	Off-pump CABG
548	Male	64	1.80618	H	0.56	-0.251812	64	51	13	20.3125	58	3	1	8	Alive	19.9	1.29885	NO	85.5365	14.2	NO	YES	YES	YES	NO	31.7519	1.94	I	NO	239	Off-pump CABG
549	Female	86	1.9345	H	8.66	0.937518	63.5	56	7.5	11.811	51	5	6	24	Alive	216.8	2.33606	NO	49.6058	10.4	NO	YES	NO	YES	NO	22.3703	1.42	II	NO	154	Valve + TA replacement
550	Male	81	1.90849	H	7.05	0.848189	54.5	46	8.5	15.5963	66	10	3	25	Alive	498.8	2.69793	NO	51.5682	13.1	NO	NO	NO	YES	NO	21.7513	1.55	II	NO	138	Valve
551	Male	76	1.88081	H	2.03	0.307496	65	46	19	29.2308	70	4	4	20	Alive	309.9	2.49122	NO	48.5014	10.8	NO	YES	YES	YES	NO	28.2618	1.75	II	NO	102	Valve+CABG
552	Female	78	1.89209	H	6.3	0.799341	55	45	10	18.1818	69	4	1	11	Alive	118.8	2.07482	NO	8.11854	10.8	NO	YES	YES	NO	NO	25.711	1.69	II	NO	55	Valve
553	Female	71	1.85126	H	0.85	-0.0705811	58.5	43	15.5	26.4957	65	3	1	9	Alive	25.1	1.39967	NO	106.199	11.7	NO	NO	YES	NO	NO	20.0877	1.36	I	NO	67	Valve
554	Male	58	1.76343	H	1.67	0.222716	68.5	48	20.5	29.927	64	4	1	8	Alive	11.5	1.0607	NO	114.072	13	NO	YES	NO	YES	NO	22.004	1.7	II	NO	282	Off-pump CABG
555	Male	61	1.78533	L	3.14	0.49693	36	18	18	50	59	8	3	12	Alive	386.2	2.58681	NO	3.64672	13.1	NO	YES	NO	YES	YES	22.5178	1.72	II	NO	133	Valve+CABG
556	Male	64	1.80618	H	1.25	0.09691	86.5	60	26.5	30.6358	63	4	1	9	Alive	16.3	1.21219	NO	84.2377	14.6	NO	NO	NO	NO	NO	26.3934	1.85	II	NO	266	Off-pump CABG
557	Female	83	1.91908	H	3.6	0.556303	56.5	19.5	37	65.4867	72	6	3	22	Alive	372.7	2.57136	NO	74.6008	11.5	NO	NO	NO	NO	NO	20.4534	1.13	II	NO	124	Valve
558	Female	73	1.86332	H	1.18	0.071882	67.5	54	13.5	20	79	4	1	8	Alive	116.8	2.06744	NO	78.9141	12.7	NO	NO	NO	NO	NO	26.1593	1.47	I	NO	75	Valve
559	Female	72	1.85733	H	1.18	0.071882	70	46	24	34.2857	58	4	1	10	Alive	379.9	2.57967	NO	70.8786	14.9	NO	NO	YES	YES	NO	23.3762	1.49	I	NO	72	Valve
560	Male	29	1.4624	H	2.48	0.394452	77	23	54	70.1299	62	8	3	15	Alive	305.4	2.48487	NO	82.8232	16	NO	NO	NO	NO	NO	19.6195	1.73	I	NO	348	Valve + TA replacement
561	Female	80	1.90309	H	8.4	0.924279	52.5	34	18.5	35.2381	70	6	2	32	Alive	405.8	2.60831	NO	47.4707	12.1	NO	NO	NO	NO	NO	17.7333	1.31	IV	YES	157	Valve
562	Female	65	1.81291	H	0.8	-0.09691	53	32	21	39.6226	76	4	1	9	Alive	200.4	2.3019	NO	96.5744	12.6	NO	NO	YES	YES	NO	18.902	1.44	II	NO	146	Valve
563	Male	66	1.81954	H	1.14	0.0569049	70	35	35	50	74	12	2	13	Alive	46.1	1.6637	NO	79.8501	13.5	NO	NO	YES	YES	NO	25.0566	1.89	I	NO	110	TA replacement
564	Male	47	1.6721	H	3.72	0.570543	52	42	10	19.2308	38	6	1	10	Alive	359	2.55509	NO	52.6363	15.9	NO	NO	NO	NO	NO	25.6402	2.07	II	NO	82	Valve
565	Male	47	1.6721	H	0.97	-0.0132283	65	39	26	40	37	4	1	11	Alive	161.7	2.20871	NO	83.1583	14	NO	YES	YES	YES	NO	29.4029	2.04	I	NO	331	Off-pump CABG
566	Male	60	1.77815	H	0.56	-0.251812	76	55	21	27.6316	72	2	1	11	Alive	61.2	1.78675	NO	65.6279	15	NO	YES	YES	NO	NO	25.6055	1.87	II	NO	72	Valve
567	Male	87	1.93952	H	3.42	0.534026	55	44	11	20	56	4	4	19	Alive	1966.7	3.29374	NO	6.79867	12.9	NO	NO	NO	YES	YES	23.3377	1.62	I	NO	89	Valve
568	Male	58	1.76343	H	0.5	-0.30103	73	55	18	24.6575	65	6	1	21	Alive	35	1.54407	NO	95.3053	14.6	NO	NO	YES	NO	NO	24.4898	1.92	I	NO	109	Valve
569	Female	83	1.91908	H	3.05	0.4843	59	41	18	30.5085	71	15	4	43	Alive	167.8	2.22479	NO	55.2527	14.6	NO	NO	NO	YES	NO	24.8777	1.58	II	NO	135	Valve+CABG
570	Male	60	1.77815	H	2.2	0.342423	55.5	41.5	14	25.2252	62	3	1	20	Alive	153.9	2.18724	NO	55.0689	9.5	NO	NO	NO	YES	NO	17.301	1.58	II	NO	121	Valve
571	Male	49	1.6902	H	0.5	-0.30103	64	47	17	26.5625	68	4	1	12	Alive	101.8	2.00775	NO	74.8814	14.1	NO	NO	NO	NO	NO	21.8871	1.77	I	NO	71	Valve
572	Male	64	1.80618	H	0.62	-0.207608	77	40	37	48.0519	65	3	1	8	Alive	8.8	0.944483	NO	113.102	13.7	NO	YES	YES	NO	NO	23.5863	1.67	II	NO	158	Off-pump CABG
573	Male	76	1.88081	H	11.21	1.04961	61.5	40	21.5	34.9593	57	90	7	28	Alive	35.4	1.549	NO	46.7056	10.3	NO	NO	NO	YES	NO	21.7555	1.57	II	NO	1512	Adult Congenital
